# Supplementary material for: Prediction and Validation of Transcription Factors Modulating the Expression of Sestrin3 Gene Using an Integrated Computational and Experimental Approach
Source: PLoS One. 2016 Jul 28;11(7):e0160228. doi: 10.1371/journal.pone.0160228 (PMC4965051; doi:10.1371/journal.pone.0160228)
Supplement: S1 Table — (XLSX) [file pone.0160228.s007.xlsx]

## Sheet: Table S1
Species	Type	Location	Target %id	Query %id
Tree Shrew (Tupaia belangeri)	1-to-1	GeneScaffold_3186:37399-58985:-1	89	85
Bushbaby (Otolemur garnettii)	1-to-1	GL873520.1:193480-223854:-1	94	93
Mouse (Mus musculus)	1-to-1	9:14276301-14326138:1	94	94
Rat (Rattus norvegicus)	1-to-1	8:12768653-12818203:1	95	95
Guinea Pig (Cavia porcellus)	1-to-1	scaffold_19:364150-422813:-1	97	96
Chimpanzee (Pan troglodytes)	1-to-1	11:92962019-93020050:-1	99	98
Macaque (Macaca mulatta)	1-to-1	14:93741087-93798731:-1	99	99
Marmoset (Callithrix jacchus)	1-to-1	11:42483592-42548709:1	99	99
Rabbit (Oryctolagus cuniculus)	1-to-1	1:121625211-121709677:1	99	99
Gorilla (Gorilla gorilla gorilla)	1-to-1	11:92519913-92578875:-1	100	100
