# Supplementary material for: Prediction and Validation of Transcription Factors Modulating the Expression of Sestrin3 Gene Using an Integrated Computational and Experimental Approach
Source: PLoS One. 2016 Jul 28;11(7):e0160228. doi: 10.1371/journal.pone.0160228 (PMC4965051; doi:10.1371/journal.pone.0160228)
Supplement: S2 Table — For each motif, significance, location from start (0 in block diagram) and sequence at location for each species was documented. (XLSX) [file pone.0160228.s008.xlsx]

## Sheet: Table_S2_Motif_consensus
Name	Strand	Start	p-value	Motif 1
Gorilla:-1	+	3506	1.57e-18	TTGAAAAAAG	GAGAAGCCGAGAATACTGATTAGGTTCTAA	AAATCGAAAA
Monkey:-1	+	3503	1.57e-18	TTTAAAAAAG	GAGAAGCCGAGAATACTGATTAGGTTCTAA	AAATCGAAAA
Chimpanzee:-1	+	3233	1.57e-18	TTTAAAAAAG	GAGAAGCCGAGAATACTGATTAGGTTCTAA	AAATCGAAAA
Human:-1	+	4964	1.57e-18	TTTAAAAAGG	GAGAAGCCGAGAATACTGATTAGGTTCTAA	AAATCGAA
Rat:1	+	3614	5.35e-18	TTTAGAAAAC	GAGAAGCCGAGAATACAGATTAGGTTCTCA	AGAGCGAAAA
Mouse:1	+	3730	5.35e-18	TTTAGAAAAC	GAGAAGCCGAGAATACAGATTAGGTTCTCA	AGAGCGAAAA
Callithrix:1	+	4964	3.8e-16	TTTAAAAGAG	GAGAAGCCTAGAATGCTGATTAGGTTCTAA	AAATCGAA
Guinea	+	3267	2.56e-15	TTTAAAAATA	GAAAAGCAGAGAATACTGATCAGGTTCCAA	CGAGCGAAAA
Rabbit:1	+	3324	5.29e-14	TTTCCACAAG	GAGAAGCCAGGAATACCGATCAGGTTCTAC	GGAGCGAAAA
Bush	-	4596	3.1e-11	TGTTTCTATC	TAAAAGCCTACAACACAAAGTAGTTACTTA	AACCACTTAA
Tree	+	1044	5.55e-11	GCCCCTCTGT	GAAAAGCAGAAAGTAGAATGGTGGTTCCCA	AAGGCTGGTA
Name	Strand	Start	p-value	Motif 2
Gorilla:-1	+	3303	9.2e-19	AAACTTGCTA	GCTCCTCCAAGTGTACCTTTCCGATTTTGC	ATGACACCAC
Monkey:-1	+	3288	9.2e-19	AAACTTGCTA	GCTCCTCCAAGTGTACCTTTCCGATTTTGC	ATAACACCAC
Chimpanzee:-1	+	3028	9.2e-19	AAACTTGCTA	GCTCCTCCAAGTGTACCTTTCCGATTTTGC	ATAACACCAC
Human:-1	+	4760	9.2e-19	AAACTTGCTA	GCTCCTCCAAGTGTACCTTTCCGATTTTGC	ATAACACCAC
Callithrix:1	+	4762	1.25e-17	AAACTTGCTA	GCTCCTCCAAGTGTACCTTTCCCATTTTGC	ATAACACCAC
Guinea	+	3076	2.51e-17	AAACTTGCTA	GCTCCTCCAAGTGTACCTTCCTGACTTTGC	ATCACACTAT
Rabbit:1	+	3131	4.64e-17	AAACTTGCTA	GCTCCTCCAAGTGTACCTTCTTGATTTTGC	ATCACAACAC
Mouse:1	+	3530	1.83e-15	AACCGTGCAG	GCTTCTCCAACAGCGCCTTCCCGATTTTAC	ATCATAGTAC
Rat:1	+	3407	3.04e-15	ACCCTTGCGG	GCTTCTCCAAGTGCGACTTCCTGGTTTTAC	ATCATTGGAC
Name	Strand	Start	p-value	Motif 3
Callithrix:1	+	4730	2.24e-18	CGCACAATTT	GGTCTAATAGCTTTGATATGCTAAACTTGC	TAGCTCCTCC
Gorilla:-1	+	3271	2.24e-18	CGCACAAATT	GGTCTAATAGCTTTGATATGCTAAACTTGC	TAGCTCCTCC
Chimpanzee:-1	+	2996	2.24e-18	CGCACAAATT	GGTCTAATAGCTTTGATATGCTAAACTTGC	TAGCTCCTCC
Human:-1	+	4728	2.24e-18	CGCACAAATT	GGTCTAATAGCTTTGATATGCTAAACTTGC	TAGCTCCTCC
Rabbit:1	+	3099	2.33e-17	AGCACAATTT	GCTCTAATAGCTTTGATATGCTAAACTTGC	TAGCTCCTCC
Monkey:-1	+	3256	2.33e-17	CGCACAATTT	GGTCTAATACCTTTGATATGCTAAACTTGC	TAGCTCCTCC
Guinea	+	3044	2.81e-17	TGCACAATTT	GGTCTACTAGCTTTGTTATGCTAAACTTGC	TAGCTCCTCC
Mouse:1	+	3498	1.16e-16	ACAACAGTTT	GGTCTAATGGCTTTGTTATGCTAACCGTGC	AGGCTTCTCC
Rat:1	+	3374	9.07e-16	ACAACAGTGT	GGTCTAATGGCTTTGTTATGCTAACCCTTG	CGGGCTTCTC
Name	Strand	Start	p-value	Motif 4
Callithrix:1	+	4622	2.24e-18	GCAGATTTCC	ATTTCCTTTGTTCCTTGTGTAGACTTGGTT	TATATGTGTT
Monkey:-1	+	3146	2.24e-18	GCAGATTTCC	ATTTCCTTTGTTCCTTGTGTAGACTTGGTT	TATATGTGTT
Gorilla:-1	+	3161	4.49e-18	GCAGATTTCC	ATTACCTTTGTTCCTTGTGTAGACTTGGTT	TATATGTGTT
Guinea	+	2934	2.35e-17	GCAGACTGCC	ATTTCCTTTGTTCCTTGTGTAGACCTGGTT	TAACTTACCG
Chimpanzee:-1	+	2886	3.7e-17	GCAGATTTCC	ATTACCTTTGTTTCTTGTGTAGACTTGGTT	TATATGTGTT
Human:-1	+	4618	3.7e-17	GCAGATTTCC	ATTACCTTTGTTTCTTGTGTAGACTTGGTT	TATATGTGTT
Rat:1	+	3266	2.26e-16	GCAGATTCTC	ATTTCCTTTGTTCTTTGTGTAGGCTTGTTT	ATGGTGTAGG
Mouse:1	+	3391	6.4e-16	GCAGATTTTC	ATCTCCTTTGTTCTTTGTGTAGGCTTGTTT	AAGGTGTAGG
Rabbit:1	+	2991	1.55e-15	GCAGATCTGT	ACATCTTTTGTTCCTTGCGTAGACTTGGTT	TATACGTGTT
Name	Strand	Start	p-value	Motif 5
Gorilla:-1	+	2895	7.72e-19	TCTCCCTGCA	TTTCTTGGTTCTCTGCATCGAAGGGCATGT	GGTAATTCCC
Monkey:-1	+	2884	7.72e-19	TCTCCCTGGA	TTTCTTGGTTCTCTGCATCGAAGGGCATGT	GGTAATTCCT
Chimpanzee:-1	+	2620	7.72e-19	TCTCCCTGCA	TTTCTTGGTTCTCTGCATCGAAGGGCATGT	GGTAATTCCC
Human:-1	+	4352	7.72e-19	TCTCCCTGCA	TTTCTTGGTTCTCTGCATCGAAGGGCATGT	GGTAATTCCC
Rabbit:1	+	2623	9.05e-18	TCCCCTGCAG	TTTCTTGGTTCTCTGCACTGAAGGGCATGT	GGTCATTTCT
Callithrix:1	+	4361	1.8e-16	TCTCCTTAGA	TTTCTTGGTTCTCTGTATTGAAGGGCGTGT	GGTAATTCCT
Rat:1	+	3010	9.41e-16	TTTGCCTAGA	TTTCTTGGTTCTTTGCAATGAAAGGCAAGC	AGTAATTTCT
Mouse:1	+	2949	1.23e-15	TCTGCCTAGG	TTTCTTGGTTCTCTGCAATGAAAGGCACAC	AGTATTTTCT
Guinea	+	2684	1.52e-15	TTCACCTAGA	TTTCTTGATTCTTTGCATTGAAAGGTATGT	GATAATTTTT
Name	Strand	Start	p-value	Motif 6
Gorilla:-1	+	3449	7.72e-19	ACATAGATTT	CATTCTACGAACTGCAGGCCTTCACAAATC	CTGGTACGCT
Monkey:-1	+	3446	7.72e-19	ACATAGATTT	CATTCTACGAACTGCAGGCCTTCACAAATC	CTGGTACGCT
Callithrix:1	+	4907	4.62e-18	ACACAGATTT	CATTCTACGAACTGCAAGCCTTCACAAATC	CTGGTACACT
Chimpanzee:-1	+	3176	4.62e-18	ACATAGATTT	CATTCTACGAACTTCAGGCCTTCACAAATC	CTGGTACGCT
Human:-1	+	4907	4.62e-18	ACATAGATTT	CATTCTACGAACTTCAGGCCTTCACAAATC	CTGGTACGCT
Rat:1	+	3557	1.62e-17	TCCACAGATA	CATTCTGCAAACTGCAGGCCTTCACAAATC	TGGACACACT
Mouse:1	+	3673	1.24e-16	TCCACAGATA	CATTCTACAAATTGCAGGCCTTCACAATTC	CTGACACACT
Guinea	+	3210	2.62e-16	ATCACATATG	CATTCTTCGAAGTGTAAGCCTTCACAAATC	CTGTTAGACT
Name	Strand	Start	p-value	Motif 7
Rat:1	+	4748	3.79e-19	TTAGCATCGA	GCCTCGGAGATAAACTTAACTTGCCCGGAG	ATTCATGTTG
Mouse:1	+	4850	3.79e-19	TCAGCATCGA	GCCTCGGAGATAAACTTAACTTGCCCGGAG	ATTCGTGTTG
Guinea	+	4433	3.79e-19	TCAATTCCAA	GCCTCGGAGATAAACTTAACTTGCCCGGAG	ATTCAAGGCG
Rabbit:1	+	4429	3.79e-19	TCGGTTCCGA	GCCTCGGAGATAAACTTAACTTGCCCGGAG	ATTCAAGGCG
Gorilla:-1	+	4678	3.79e-19	TCAGTTCCGA	GCCTCGGAGATAAACTTAACTTGCCCGGAG	ATTCAAGGCT
Chimpanzee:-1	+	4405	3.79e-19	TCAGTTCCGA	GCCTCGGAGATAAACTTAACTTGCCCGGAG	ATTCAAGGCT
Monkey:-1	+	4677	6.45e-19	TCAGTTCCGA	GCCTCGGAGACAAACTTAACTTGCCCGGAG	ATTCAAGGCT
Name	Strand	Start	p-value	Motif 8
Gorilla:-1	+	2797	7.72e-19	CTTTAAAAGC	CAGAACCAGCCAGGAATATAGCCCAAGAAA	TTTACCACTA
Monkey:-1	+	2786	7.72e-19	CTTTAAAAGC	CAGAACCAGCCAGGAATATAGCCCAAGAAA	TTTACCACTA
Chimpanzee:-1	+	2522	7.72e-19	CTTTAAAAGC	CAGAACCAGCCAGGAATATAGCCCAAGAAA	TTTACCACTA
Human:-1	+	4254	7.72e-19	CTTTAAAAGC	CAGAACCAGCCAGGAATATAGCCCAAGAAA	TTTACCACTA
Callithrix:1	+	4263	1.87e-18	CTTTAAAAGA	CAGAACCAGCCAAGAATATAGCCCAAGAAA	TTTACCACTA
Rabbit:1	+	2522	1.12e-16	CTTTAAAAGA	CAGAACCTGCCAAGAATATAGCCTAAGAAA	TCCACCACGA
Rat:1	+	2901	2.59e-15	GGAAGAGGGA	GAGGCCCAGCCAAGAATATAGATTAAGAAA	CTCAGCAAAA
Mouse:1	+	2378	2.59e-15	GGAGGAGGGA	GAGGCCCAGCCAAGAATATAGATTAAGAAA	CTCAGCAAAG
Guinea	+	2583	3.78e-14	CTTTAAAAGA	CAACAACATCTAGGAATATAGCCCAAGGAA	TTTTTCACTA
Name	Strand	Start	p-value	Motif 9
Callithrix:1	+	4199	2.24e-18	CACAAAAATT	CACTTCATCCTTCAATTTCTCCTTTCCTTT	AAAATGTACT
Gorilla:-1	+	2734	2.24e-18	CACAAAAATT	CACTTCATCCTTCAATTTCTCCTTTCCTTT	AAAATGTACT
Monkey:-1	+	2722	2.24e-18	CACAAAAATT	CACTTCATCCTTCAATTTCTCCTTTCCTTT	AAAATGTACT
Chimpanzee:-1	+	2459	2.24e-18	CACAAAAATT	CACTTCATCCTTCAATTTCTCCTTTCCTTT	AAAATATACT
Human:-1	+	4191	2.24e-18	CACAAAAATT	CACTTCATCCTTCAATTTCTCCTTTCCTTT	AAAATGTACT
Rat:1	+	2707	8.69e-16	TCATTAAATT	CACTTCGCCCTTCAGTTTCTCCTTTGCTTT	ACTATGGACT
Mouse:1	+	2149	5.34e-15	GGACTAAATT	CACTTCATCCTTCAGCTTCTCCATTGTTTT	AATATGGATT
Rabbit:1	+	2458	3.21e-14	CTCAAAAATC	TACTTTATCCGTCAGCATCTCCTTTCCTTT	TAAAACATAC
Tree	+	4325	3.11e-12	AGAGTTATAT	GTAATCTTCCTTGAATTTAGCCTTGCCTTT	CGCTTTCACA
Name	Strand	Start	p-value	Motif 10
Gorilla:-1	+	581	5.41e-19	TCCTCTTATT	TCTCCTTTGGAGTAGTATTGGTCTTGGGCC	TTAGAAAAAA
Human:-1	+	2038	5.41e-19	TCCTCTTATT	TCTCCTTTGGAGTAGTATTGGTCTTGGGCC	TTAGAAAAAA
Rabbit:1	+	105	9.2e-19	TTCTCTTATT	TCTCCTTTGGAGTAGTACTGGTCTTGGGCC	ACAGGCAAAA
Chimpanzee:-1	+	305	9.2e-19	TCCTCTTATT	TCTCCTTTGGAGTAGTACTGGTCTTGGGCC	TTAGAAAAAA
Monkey:-1	+	562	2.45e-18	TTCTCTTATT	TCTCCTTTGGAGTAGTATTGGTCTCGGGCC	TTAGGAAAAA
Callithrix:1	+	1674	1.06e-17	TCCTCTTATT	TTTCCTTTGGAGTAGTATTGGTCTTGAGCC	TTACGAAAAA
Rat:1	+	170	2.15e-17	TGATTTTATT	TCTCCTTGGAAGTAGTATTGGTCTTGAGCC	ACAGAGGAAA
Name	Strand	Start	p-value	Motif 11
Gorilla:-1	+	2862	7.72e-19	GTGTTTCTTA	GAAAAACTGTGCCTTGCTGACTTTCTCCCT	GCATTTCTTG
Monkey:-1	+	2851	7.72e-19	GTGTTTCTTA	GAAAAACTGTGCCTTGCTGACTTTCTCCCT	GGATTTCTTG
Chimpanzee:-1	+	2587	7.72e-19	GTGTTTCTTA	GAAAAACTGTGCCTTGCTGACTTTCTCCCT	GCATTTCTTG
Human:-1	+	4319	7.72e-19	GTGTTTCTTA	GAAAAACTGTGCCTTGCTGACTTTCTCCCT	GCATTTCTTG
Callithrix:1	+	4328	3.03e-17	GTGTTTCTTA	GAAAAACTGTGCCTTGCTGACTTTCTCCTT	AGATTTCTTG
Rat:1	+	2977	2.52e-15	TCGGGGGGGG	GGGGAACTGTGCCTTGCTGACTTTTTGCCT	AGATTTCTTG
Guinea	+	2651	3.23e-14	TTAGTTCTTA	GAAAAACCATGCCTTGGCGACTTTTCACCT	AGATTTCTTG
Mouse:1	+	2916	8.5e-14	CAAACCAACC	CAACAAAAATGTCTTGCTGACTTTCTGCCT	AGGTTTCTTG
Rabbit:1	+	2589	1.24e-13	TTCAGTTCTT	AGAAAAACCTGCCTTGCTGCCCTTTCCCCT	GCAGTTTCTT
Name	Strand	Start	p-value	Motif 12
Gorilla:-1	+	3708	3.52e-18	TCGCTCTGCG	CCTGCCTTTGTTCTCACTCGGGAGCAGGT	TGCGGGCGTC
Monkey:-1	+	3710	3.52e-18	TCGCTCTGCG	CCTGCCTTTGTTCTCACTCGGGAGCAGGT	TGCAGGCGTC
Guinea	+	3469	9.13e-18	TTGATCCGCG	CCTGTCTTTGTTCTCACTGGGGAGCAGGT	TTCTAGCGTC
Rat:1	+	3815	1.08e-16	CTTGCTCTGC	ACCGCCTTTGTTCTCACTGGGGAGCAGGC	AGCCAGAGTC
Mouse:1	+	3931	1.08e-16	CTCGCTTTGC	ACCGCCTTTGTTCTCACTGGGGAGCAGGC	AGCCAGAGTC
Rabbit:1	+	3509	1.77e-16	TTGCTCTGCG	CCAGCCTTTGTTCTCGCTGGGGAGCAGGT	TCCCGCGGCC
Chimpanzee:-1	+	3435	1.05e-15	TCGCTCTGCG	CCGGCCTTTGTTCTCACTCTGGAGCAGGT	TGCGGGCGTC
Callithrix:1	-	2558	3.63e-13	TAATCCGTTT	CCTTTCTTCCTTCTGCCTGGGGAATATCT	TCTCTTGTTG
Human:-1	-	2922	1.35e-12	TAATCCCTTT	CCCTTCTTCCTTCTGCCTGGTGAATATCT	TCTGTTGAAA
Name	Strand	Start	p-value	Motif 13
Gorilla:-1	+	2967	1.1e-18	TTTACAGTTT	CTTCTAACTGAATCTTAAGCACCTTCCCCA	CACCATTCAT
Chimpanzee:-1	+	2692	1.1e-18	TTTACAGTTT	CTTCTAACTGAATCTTAAGCACCTTCCCCA	CACCATTCAT
Human:-1	+	4424	1.1e-18	TTTACAGTTT	CTTCTAACTGAATCTTAAGCACCTTCCCCA	CACCATTCAT
Callithrix:1	+	4431	9.27e-18	CTTTTAGTTT	CTTCTAACTGAATCTTAAGCACTTTCCCCA	CACTATTGCT
Monkey:-1	+	2956	4.25e-17	TTTACAGTTT	CTTCTAACTGAATCTTAAACACCTTCCCCA	CACCATCGGT
Rat:1	+	3082	1.37e-14	TTTACCGTTT	CTTTGAACTGAATATTTAGCACCCTGCCCA	AATCATTGCT
Guinea	+	2750	2.39e-14	GCTTTTTACA	GTTTTAACTGAATATTAAGCACTTTTCCTA	TGCCACTGCT
Mouse:1	+	3214	4.69e-14	TTTACCATTT	CTTTTAACTGAATTTTTAGCAACCTACCCA	AATCACTGCT
Rabbit:1	+	2701	2.67e-12	CTTTTTTCCC	TTTCTACCTAAATGTTAAGAACATTTCCTC	CATACTACTG
Name	Strand	Start	p-value	Motif 14
Gorilla:-1	+	3211	5.41e-19	GGTCTCTAAA	AAGGGACAGAGAGGAGACAGCTGTTGAGAA	ATGAGAATGG
Monkey:-1	+	3196	5.41e-19	GGTCTCTAAA	AAGGGACAGAGAGGAGACAGCTGTTGAGAA	ATGAGATTGG
Chimpanzee:-1	+	2936	5.41e-19	GGTCTCTAAA	AAGGGACAGAGAGGAGACAGCTGTTGAGAA	ATGAGAATGG
Human:-1	+	4668	5.41e-19	GGTCTCTAAA	AAGGGACAGAGAGGAGACAGCTGTTGAGAA	ATGAGAATGG
Mouse:1	+	3437	3.91e-15	TAGGTCTCTA	AAGAGATGGAGTGGAGACAGATGTTGAGTA	TGGAAGAGAT
Callithrix:1	+	4670	6.79e-15	TTGGTCTCTA	AAAAGGGACAGAGGAGACAGCTGTTGAGAA	ATAAGATTGG
Rat:1	+	3313	9.6e-15	AGGTCTCTAA	AGAGGATGGAGTGGAGACAGATGTTGAGTA	TGGATGAGAT
Rabbit:1	+	3039	4.21e-14	TTGGCCGCTG	AAAGGCCAGAGAAGAGACAGCTGTTGGACA	TTTAGACTGG
Guinea	+	2460	1.33e-12	GAGAGGAGGG	AAGGGAGGGAAAGGAAACAAATTTTTAAAA	GAGAACTACA
Name	Strand	Start	p-value	Motif 15
Callithrix:1	+	4295	1.57e-18	CCAAGAAATT	TACCACTAAATGGGGACACATATGTGTTTC	TTAGAAAAAC
Gorilla:-1	+	2829	1.57e-18	CCAAGAAATT	TACCACTAAATGGGGACACATATGTGTTTC	TTAGAAAAAC
Monkey:-1	+	2818	1.57e-18	CCAAGAAATT	TACCACTAAATGGGGACACATATGTGTTTC	TTAGAAAAAC
Chimpanzee:-1	+	2554	1.57e-18	CCAAGAAATT	TACCACTAAATGGGGACACATATGTGTTTC	TTAGAAAAAC
Human:-1	+	4286	1.57e-18	CCAAGAAATT	TACCACTAAATGGGGACACATATGTGTTTC	TTAGAAAAAC
Mouse:1	+	2839	1.76e-14	AAAAAGAAAC	TCCGGAAAAATGGGAACACATATGTGTTTC	AATTTTCAGG
Rat:1	+	2932	7.6e-14	ATTAAGAAAC	TCAGCAAAAATGGGAACACATATGTGTTTC	AGTTTTCGGG
Rabbit:1	+	2554	9.13e-14	CTAAGAAATC	CACCACGAAATGAGGACACATATGTTTCAG	TTCTTAGAAA
Guinea	+	2615	1.86e-12	CCAAGGAATT	TTTCACTAAATGAGGAAGCATATATTTTAG	TTCTTAGAAA
Name	Strand	Start	p-value	Motif 16
Monkey:-1	+	3569	3.68e-19	GCATAGTCCT	GTGGCCACGGCCATGGCCGGGTGGGGAGCT	GGGCTCCAGT
Chimpanzee:-1	+	3299	3.68e-19	GCACAGTCCT	GTGGCCACGGCCATGGCCGGGTGGGGAGCT	GGGCTCCAGT
Gorilla:-1	+	3572	4.75e-19	GCATAGTCCT	GTGGCCACGGCCACGGCCGGGTGGGGAGCT	GGGCTCCAGT
Mouse:1	+	3798	1.88e-18	GCAGTGCGGT	GTGGTCACCGCCAAGGCCGGCTGGGGAACT	GCAGTTCTTG
Rat:1	+	3682	1.89e-17	GCAGTGCGGT	GTGGTCACCGCCAAGGCTGGCTGGGGAACT	GCAGTTCCTG
Rabbit:1	+	3390	3.12e-17	ACAGCGCTGT	GCGGGCACCGCCAAGGCCGGCTGCGGAGCT	GCGGCTCCAG
Guinea	+	3333	1.84e-16	ACAGTCCACT	GTGGTCACTGCTAAGGCCGCGTAGGGAGCT	GCGGCTCCAG
Name	Strand	Start	p-value	Motif 17
Gorilla:-1	+	3412	2.24e-18	ATGCAAACCA	GTGAAACCGTTCTTTTAAATCATCTCCACA	TAGATTTCAT
Chimpanzee:-1	+	3139	2.24e-18	ATGCAAACCA	GTGAAACCGTTCTTTTAAATCATCTCCACA	TAGATTTCAT
Human:-1	+	4870	2.24e-18	ATGCAAACCA	GTGAAACCGTTCTTTTAAATCATCTCCACA	TAGATTTCAT
Callithrix:1	+	4870	1.31e-17	ATGCAAACCA	GTGAAACTGTTCTTTTAAATCATCTCCACA	CAGATTTCAT
Monkey:-1	+	3409	1.31e-17	ATGCAAACCA	GTGAAACTGTTCTTTTAAATCATCTCCACA	TAGATTTCAT
Rat:1	+	3523	8.12e-16	ATGTAAACCA	GTGGGTCAGTTCTTTAAAATCATCTCCACA	GATACATTCT
Mouse:1	+	3639	1.86e-15	AAGTAAACCA	GTGGGTCGGTTCTTTAAAACCATCTCCACA	GATACATTCT
Rabbit:1	+	3232	3.32e-14	GCAAAACCGG	TGGAACCCTTCTTTTAAAATCATCTCCACA	GATTCATTTT
Name	Strand	Start	p-value	Motif 18
Monkey:-1	+	894	4.57e-18	TCAGTTCTTT	GGTCAATAGAATGAGAATATCTAAAGAAGT	AAACAATTTC
Gorilla:-1	+	917	3.06e-17	TCAGTTCTTT	GGTCAATAGAATGAGAATATTTAAAGAAGT	AAACAATTTC
Chimpanzee:-1	+	641	3.06e-17	TCAGTTCTTT	GGTCAATAGAATGAGAATATTTAAAGAAGT	AAACAATTTC
Human:-1	+	2374	3.06e-17	TCAGTTCTTT	GGTCAATAGAATGAGAATATTTAAAGAAGT	AAACAATTTC
Rat:1	+	641	4.87e-16	ATAATAGCCA	GGTCACTGGAATGAGAGTCTCTAGAGAAGT	CCGAAATTCG
Mouse:1	+	31	4.87e-16	ATAGTAGCTA	GGTCGATGGAATGAGAGTCTCTAGAGAAGT	CCAAAATTCA
Callithrix:1	+	2011	6.19e-16	TCAGTTCTTC	GGTCAATAGAGTGAGAATATCTAAAGTAGT	AAACAATTTC
Rabbit:1	+	441	2.26e-15	CCAGCTCGTA	TGTCAATTGAACGAGAGTATCTAGAGAAGT	AAATCATATC
Name	Strand	Start	p-value	Motif 19
Gorilla:-1	+	3025	7.72e-19	AGTTATATAT	GTCTACACAGCATCAAGCGACCTTTAGCTA	ACACTGGCTA
Monkey:-1	+	3010	7.72e-19	CATTATATAT	GTCTACACAGCATCAAGCGACCTTTAGCTA	ACACTGGAGA
Chimpanzee:-1	+	2750	7.72e-19	AGTTATATAT	GTCTACACAGCATCAAGCGACCTTTAGCTA	ACACTGGCTA
Human:-1	+	4482	7.72e-19	AGTTATGTAT	GTCTACACAGCATCAAGCGACCTTTAGCTA	ACACTGGCTA
Callithrix:1	+	4486	8.41e-17	GGTTACATAT	GTCTACACAGCATCAAGTGACCTTTAGCCA	ACACTGGCTA
Rat:1	+	3138	1.04e-16	GGCTATGTAG	GTCTACCCAGCATCAGGCCACCCTTTGCTA	ACTATCACTG
Mouse:1	+	3270	3.97e-15	GACTATGGAG	GTCTACCCAGCATCAGACCACACTTTGCTA	TCACTAGCTA
Guinea	+	2806	2.14e-13	GATTATCCAT	GTCTACATGACCCCCGGTCATCTTTAGCTA	TGACTAACTG
Name	Strand	Start	p-value	Motif 20
Gorilla:-1	+	3337	2.66e-19	TTTTGCATGA	CACCACCCTGAATCCCTAAGGAAACCAGGG	TTTTTTTTTT
Monkey:-1	+	3322	2.66e-19	TTTTGCATAA	CACCACCCTGAATCCCTAAGGAAACCAGGG	TTTGTTGTTT
Chimpanzee:-1	+	3062	2.66e-19	TTTTGCATAA	CACCACCCTGAATCCCTAAGGAAACCAGGG	TTGTTTTTTT
Human:-1	+	4794	2.66e-19	TTTTGCATAA	CACCACCCTGAATCCCTAAGGAAACCAGGG	TTGTTGTTTT
Callithrix:1	+	4796	5.31e-19	TTTTGCATAA	CACCACCCTGAATCCCTAAGGAAACGAGGG	TGTTTTTTTA
Rabbit:1	+	3163	4.99e-16	GATTTTGCAT	CACAACACTGAATCCCTAAGGAACCGGGGT	AGAAATTTTA
Guinea	+	3110	4.46e-15	CTTTGCATCA	CACTATACTAAATGCCTAAGGAATCAAGGG	TTGTTTTTTT
