# Supplementary material for: Prediction and Validation of Transcription Factors Modulating the Expression of Sestrin3 Gene Using an Integrated Computational and Experimental Approach
Source: PLoS One. 2016 Jul 28;11(7):e0160228. doi: 10.1371/journal.pone.0160228 (PMC4965051; doi:10.1371/journal.pone.0160228)
Supplement: S3 Table — (XLSX) [file pone.0160228.s009.xlsx]

## Sheet: Table S3_motif cor
		Best possible match		Similarity
Motif	Width	(+)	(-)	1	2	3	4	5	6	7	8	9	10	11	12	13	14	15	16	17	18	19	20
1	30	GAGAAGCCGAGAATACTGATTAGGTTCTAA	TTAGAACCTAATCAGTATTCTCGGCTTCTC	-	0.27	0.22	0.17	0.18	0.24	0.16	0.31	0.22	0.14	0.28	0.17	0.15	0.27	0.33	0.19	0.14	0.26	0.22	0.21
2	30	GCTCCTCCAAGTGTACCTTCCCGATTTTGC	GCAAAATCGGGAAGGTACACTTGGAGGAGC	0.27	-	0.25	0.2	0.19	0.21	0.16	0.16	0.33	0.25	0.37	0.24	0.29	0.1	0.12	0.26	0.23	0.13	0.23	0.13
3	30	GGTCTAATAGCTTTGATATGCTAAACTTGC	GCAAGTTTAGCATATCAAAGCTATTAGACC	0.22	0.25	-	0.21	0.17	0.17	0.26	0.18	0.19	0.17	0.23	0.23	0.24	0.14	0.14	0.13	0.2	0.17	0.15	0.14
4	30	ATTTCCTTTGTTCCTTGTGTAGACTTGGTT	AACCAAGTCTACACAAGGAACAAAGGAAAT	0.17	0.2	0.21	-	0.36	0.25	0.14	0.1	0.31	0.31	0.19	0.4	0.22	0.14	0.2	0.22	0.2	0.16	0.19	0.27
5	30	TTTCTTGGTTCTCTGCATCGAAGGGCATGT	ACATGCCCTTCGATGCAGAGAACCAAGAAA	0.18	0.19	0.17	0.36	-	0.23	0.14	0.16	0.22	0.18	0.22	0.26	0.24	0.13	0.18	0.22	0.21	0.24	0.17	0.2
6	30	CATTCTACGAACTGCAGGCCTTCACAAATC	GATTTGTGAAGGCCTGCAGTTCGTAGAATG	0.24	0.21	0.17	0.25	0.23	-	0.11	0.2	0.19	0.26	0.17	0.21	0.23	0.14	0.17	0.14	0.17	0.17	0.21	0.24
7	30	GCCTCGGAGATAAACTTAACTTGCCCGGAG	CTCCGGGCAAGTTAAGTTTATCTCCGAGGC	0.16	0.16	0.26	0.14	0.14	0.11	-	0.21	0.22	0.26	0.19	0.2	0.17	0.18	0.17	0.2	0.22	0.16	0.19	0.16
8	30	CAGAACCAGCCAGGAATATAGCCCAAGAAA	TTTCTTGGGCTATATTCCTGGCTGGTTCTG	0.31	0.16	0.18	0.1	0.16	0.2	0.21	-	0.17	0.16	0.13	0.18	0.23	0.28	0.2	0.19	0.22	0.22	0.17	0.23
9	30	CACTTCATCCTTCAATTTCTCCTTTCCTTT	AAAGGAAAGGAGAAATTGAAGGATGAAGTG	0.22	0.33	0.19	0.31	0.22	0.19	0.22	0.17	-	0.29	0.26	0.26	0.17	0.14	0.16	0.16	0.24	0.14	0.2	0.17
10	30	TCTCCTTTGGAGTAGTATTGGTCTTGGGCC	GGCCCAAGACCAATACTACTCCAAAGGAGA	0.14	0.25	0.17	0.31	0.18	0.26	0.26	0.16	0.29	-	0.18	0.22	0.11	0.16	0.14	0.17	0.16	0.23	0.19	0.12
11	30	GAAAAACTGTGCCTTGCTGACTTTCTCCCT	AGGGAGAAAGTCAGCAAGGCACAGTTTTTC	0.28	0.37	0.23	0.19	0.22	0.17	0.19	0.13	0.26	0.18	-	0.27	0.22	0.16	0.27	0.16	0.26	0.15	0.26	0.16
12	29	CCCGCCTTTGTTCTCACTGGGGAGCAGGT	ACCTGCTCCCCAGTGAGAACAAAGGCGGG	0.17	0.24	0.23	0.4	0.26	0.21	0.2	0.18	0.26	0.22	0.27	-	0.32	0.16	0.11	0.21	0.21	0.14	0.15	0.18
13	30	CTTCTAACTGAATCTTAAGCACCTTCCCCA	TGGGGAAGGTGCTTAAGATTCAGTTAGAAG	0.15	0.29	0.24	0.22	0.24	0.23	0.17	0.23	0.17	0.11	0.22	0.32	-	0.17	0.15	0.07	0.33	0.26	0.27	0.19
14	30	AAGGGACAGAGAGGAGACAGCTGTTGAGAA	TTCTCAACAGCTGTCTCCTCTCTGTCCCTT	0.27	0.1	0.14	0.14	0.13	0.14	0.18	0.28	0.14	0.16	0.16	0.16	0.17	-	0.22	0.18	0.26	0.24	0.15	0.21
15	30	TACCACTAAATGGGGACACATATGTGTTTC	GAAACACATATGTGTCCCCATTTAGTGGTA	0.33	0.12	0.14	0.2	0.18	0.17	0.17	0.2	0.16	0.14	0.27	0.11	0.15	0.22	-	0.17	0.18	0.21	0.24	0.28
16	30	GTGGCCACCGCCAAGGCCGGGTGGGGAGCT	AGCTCCCCACCCGGCCTTGGCGGTGGCCAC	0.19	0.26	0.13	0.22	0.22	0.14	0.2	0.19	0.16	0.17	0.16	0.21	0.07	0.18	0.17	-	0.11	0.17	0.14	0.32
17	30	GTGAAACCGTTCTTTTAAATCATCTCCACA	TGTGGAGATGATTTAAAAGAACGGTTTCAC	0.14	0.23	0.2	0.2	0.21	0.17	0.22	0.22	0.24	0.16	0.26	0.21	0.33	0.26	0.18	0.11	-	0.2	0.18	0.15
18	30	GGTCAATAGAATGAGAATATCTAAAGAAGT	ACTTCTTTAGATATTCTCATTCTATTGACC	0.26	0.13	0.17	0.16	0.24	0.17	0.16	0.22	0.14	0.23	0.15	0.14	0.26	0.24	0.21	0.17	0.2	-	0.16	0.19
19	30	GTCTACACAGCATCAAGCGACCTTTAGCTA	TAGCTAAAGGTCGCTTGATGCTGTGTAGAC	0.22	0.23	0.15	0.19	0.17	0.21	0.19	0.17	0.2	0.19	0.26	0.15	0.27	0.15	0.24	0.14	0.18	0.16	-	0.24
20	30	CACCACCCTGAATCCCTAAGGAAACCAGGG	CCCTGGTTTCCTTAGGGATTCAGGGTGGTG	0.21	0.13	0.14	0.27	0.2	0.24	0.16	0.23	0.17	0.12	0.16	0.18	0.19	0.21	0.28	0.32	0.15	0.19	0.24	-
