# Supplementary material for: Prediction and Validation of Transcription Factors Modulating the Expression of Sestrin3 Gene Using an Integrated Computational and Experimental Approach
Source: PLoS One. 2016 Jul 28;11(7):e0160228. doi: 10.1371/journal.pone.0160228 (PMC4965051; doi:10.1371/journal.pone.0160228)
Supplement: S4 Table — (XLSX) [file pone.0160228.s010.xlsx]

## Sheet: Table S4
#Query ID	Target ID_Name	Optimal offset	p-value	E-value	q-value	Overlap	Query consensus	Target consensus	Orientation	Database
1	UP00018_2_Irf4_secondary	-2	0.00025426	1.02289	1	15	GAGAAGCCGAGAATACTGATTAGGTTCTAA	GCAACCGAGAATACT	-	uniprobe_mouse			With respect to DHS
1	M02872_Irf4	-2	0.000295227	1.1877	1	15	GAGAAGCCGAGAATACTGATTAGGTTCTAA	GCAACCGAGAATACC	-	Transfac			Human	Motif 1,2,3,4,5,10,13,14,19
1	M00416_Cart-1	-7	0.000415905	1.67318	1	18	GAGAAGCCGAGAATACTGATTAGGTTCTAA	AGATAATGGTAATTAGTT	-	Transfac			Mouse	Motif 7, 12, 16, 20
1	M01234_IPF1	-15	0.00146001	5.87362	1	10	GAGAAGCCGAGAATACTGATTAGGTTCTAA	CTCATTAGGT	-	Transfac
1	M01421_Lhx4	-10	0.00186191	7.49046	1	17	GAGAAGCCGAGAATACTGATTAGGTTCTAA	CAAAGCTAATTAGTTTA	-	Transfac
1	UP00261_1_Lhx4_1719.2	-10	0.00186191	7.49046	1	17	GAGAAGCCGAGAATACTGATTAGGTTCTAA	CAAAGCTAATTAGTTTA	-	uniprobe_mouse
1	MA0543.1_EOR-1	3	0.00190733	7.67318	1	12	GAGAAGCCGAGAATACTGATTAGGTTCTAA	AGAGAGACGCAGAGA	+	JASPAR_CORE_2014
1	M02379_che-1	-2	0.00208002	8.36794	1	6	GAGAAGCCGAGAATACTGATTAGGTTCTAA	GAAACC	+	Transfac
1	MA0260.1_che-1	-2	0.00208002	8.36794	1	6	GAGAAGCCGAGAATACTGATTAGGTTCTAA	GAAACC	+	JASPAR_CORE_2014
2	M00788_EmBP-1b	-5	0.000775119	3.11831	1	10	GCTCCTCCAAGTGTACCTTTCCGATTTTGC	TCCACGTGTA	-	Transfac
2	M01204_SPI-B	-11	0.00133708	5.37909	1	17	GCTCCTCCAAGTGTACCTTTCCGATTTTGC	AGGAACTTCCTCTTTTT	-	Transfac
3	M02246_Sox2	-9	1.75272e-05	0.070512	0.070512	15	GGTCTAATAGCTTTGATATGCTAAACTTGC	CCTTTGTTATGCAAA	+	Transfac
3	MA0142.1_Pou5f1::Sox2	-10	1.75272e-05	0.070512	0.070512	15	GGTCTAATAGCTTTGATATGCTAAACTTGC	CTTTGTTATGCAAAT	+	JASPAR_CORE_2014
3	M01594_TCF-3	-9	5.1403e-05	0.206794	0.137863	13	GGTCTAATAGCTTTGATATGCTAAACTTGC	CCTTTGTTTTGTT	+	Transfac
3	M01125_Oct-4_(POU5F1)	-10	0.000147425	0.593091	0.296546	15	GGTCTAATAGCTTTGATATGCTAAACTTGC	TATTGTTATGCAAAT	+	Transfac
3	M01124_Oct-4_(POU5F1)	-11	0.000232996	0.937342	0.374937	15	GGTCTAATAGCTTTGATATGCTAAACTTGC	ATTGTCATGCTAATG	+	Transfac
3	M01272_SOX2	-5	0.000523686	2.10679	0.665408	16	GGTCTAATAGCTTTGATATGCTAAACTTGC	AACCCCATTGTTATGC	+	Transfac
3	M00805_LEF1	-10	0.000578903	2.32893	0.665408	6	GGTCTAATAGCTTTGATATGCTAAACTTGC	CTTTGA	-	Transfac
3	M01247_Nanog	-4	0.000756948	3.0452	0.761301	20	GGTCTAATAGCTTTGATATGCTAAACTTGC	TGCTTCCTTTGTTTTTTAAA	-	Transfac
3	M01092_TCF	-5	0.00131122	5.27502	1	16	GGTCTAATAGCTTTGATATGCTAAACTTGC	TGTTCTTTTGATATCT	-	Transfac
3	MA0053.1_MNB1A	-9	0.00141545	5.69435	1	5	GGTCTAATAGCTTTGATATGCTAAACTTGC	GCTTT	-	JASPAR_CORE_2014
3	MA0064.1_PBF	-9	0.00182307	7.33422	1	5	GGTCTAATAGCTTTGATATGCTAAACTTGC	GCTTT	-	JASPAR_CORE_2014
3	M03794_LEF-1	-9	0.00215929	8.68684	1	7	GGTCTAATAGCTTTGATATGCTAAACTTGC	CCTTTGA	-	Transfac
3	POU3F4_DBD_1	-16	0.00219118	8.81512	1	9	GGTCTAATAGCTTTGATATGCTAAACTTGC	TATGCAAAT	+	Jolma et al
3	M01324_BRN1	-11	0.0023143	9.31043	1	17	GGTCTAATAGCTTTGATATGCTAAACTTGC	TTTATTATGCATATTTT	-	Transfac
3	M03090_Pou3f3	-11	0.0023143	9.31043	1	17	GGTCTAATAGCTTTGATATGCTAAACTTGC	TTTATTATGCATATTTT	-	Transfac
3	UP00211_1_Pou3f3_3235.2	-11	0.00239867	9.64985	1	17	GGTCTAATAGCTTTGATATGCTAAACTTGC	TTTATTATGCATATTTT	-	uniprobe_mouse
4	MA0514.1_Sox3	-4	1.47463e-05	0.0593242	0.0607997	10	ATTTCCTTTGTTCCTTGTGTAGACTTGGTT	CCTTTGTTTT	+	JASPAR_CORE_2014
4	M01308_Sox4	-4	1.51391e-05	0.0609044	0.0607997	8	ATTTCCTTTGTTCCTTGTGTAGACTTGGTT	CCTTTGTT	-	Transfac
4	MA0143.3_Sox2	-4	3.10522e-05	0.124923	0.0831387	8	ATTTCCTTTGTTCCTTGTGTAGACTTGGTT	CCTTTGTT	+	JASPAR_CORE_2014
4	TCF7L1_full	-4	0.000176854	0.711482	0.299745	12	ATTTCCTTTGTTCCTTGTGTAGACTTGGTT	CCTTTGATCTTT	-	Jolma et al
4	Tcf7_DBD	-4	0.00018659	0.750653	0.299745	12	ATTTCCTTTGTTCCTTGTGTAGACTTGGTT	CCTTTGATCTTT	-	Jolma et al
4	M02795_Sox11	0	0.000254723	1.02475	0.30354	17	ATTTCCTTTGTTCCTTGTGTAGACTTGGTT	TAGTCCTTTGTTCTTAT	-	Transfac
4	UP00030_1_Sox11_primary	0	0.000287892	1.15819	0.30354	17	ATTTCCTTTGTTCCTTGTGTAGACTTGGTT	TAGTCCTTTGTTCTTAT	-	uniprobe_mouse
4	M00978_LEF1,_TCF1	-4	0.000329878	1.3271	0.30354	11	ATTTCCTTTGTTCCTTGTGTAGACTTGGTT	CCTTTGATGTT	+	Transfac
4	MA0515.1_Sox6	-4	0.000359987	1.44823	0.30354	10	ATTTCCTTTGTTCCTTGTGTAGACTTGGTT	CCATTGTTTT	+	JASPAR_CORE_2014
4	LEF1_DBD	-1	0.000446424	1.79596	0.30354	15	ATTTCCTTTGTTCCTTGTGTAGACTTGGTT	AACCCTTTGATCTTT	-	Jolma et al
4	M00362_dTCF	-4	0.000457014	1.83857	0.30354	11	ATTTCCTTTGTTCCTTGTGTAGACTTGGTT	CCTTTGATCTT	+	Transfac
4	M01590_SMAD1	-3	0.000473782	1.90602	0.30354	12	ATTTCCTTTGTTCCTTGTGTAGACTTGGTT	TCCTTTGTTTTT	-	Transfac
4	M01005_STE11	-2	0.000550144	2.21323	0.30354	12	ATTTCCTTTGTTCCTTGTGTAGACTTGGTT	TTTCTTTGTTCT	-	Transfac
4	M01284_SOX9	-2	0.000565376	2.27451	0.30354	11	ATTTCCTTTGTTCCTTGTGTAGACTTGGTT	GTCCTTTGTTT	-	Transfac
4	UP00062_1_Sox4_primary	0	0.000612587	2.46444	0.30354	17	ATTTCCTTTGTTCCTTGTGTAGACTTGGTT	TAGTCCTTTGTTCTTCT	-	uniprobe_mouse
4	M02804_Sox30	0	0.000642441	2.58454	0.30354	16	ATTTCCTTTGTTCCTTGTGTAGACTTGGTT	AATTCCATTGTTCAAT	-	Transfac
4	UP00023_1_Sox30_primary	0	0.000642441	2.58454	0.30354	16	ATTTCCTTTGTTCCTTGTGTAGACTTGGTT	AATTCCATTGTTCAAT	-	uniprobe_mouse
4	Foxg1_DBD_1	-15	0.000772083	3.10609	0.344528	15	ATTTCCTTTGTTCCTTGTGTAGACTTGGTT	TGTTTACACTTGTTTAT	-	Jolma et al
4	MA0077.1_SOX9	-4	0.000996454	4.00874	0.406449	9	ATTTCCTTTGTTCCTTGTGTAGACTTGGTT	CCATTGTTC	+	JASPAR_CORE_2014
4	M03138_SOX10	-5	0.00112329	4.51899	0.406449	6	ATTTCCTTTGTTCCTTGTGTAGACTTGGTT	CTTTGT	+	Transfac
4	MA0442.1_SOX10	-5	0.00112329	4.51899	0.406449	6	ATTTCCTTTGTTCCTTGTGTAGACTTGGTT	CTTTGT	+	JASPAR_CORE_2014
4	M02817_Tcf7	0	0.00112717	4.5346	0.406449	17	ATTTCCTTTGTTCCTTGTGTAGACTTGGTT	TATTCCTTTGATCTATA	-	Transfac
4	M03794_LEF-1	-4	0.00120472	4.8466	0.406449	7	ATTTCCTTTGTTCCTTGTGTAGACTTGGTT	CCTTTGA	-	Transfac
4	UP00054_1_Tcf7_primary	0	0.00121446	4.88579	0.406449	17	ATTTCCTTTGTTCCTTGTGTAGACTTGGTT	TTTTCCTTTGATCTATA	-	uniprobe_mouse
4	M02019_LEF-1	-4	0.0012947	5.2086	0.415971	7	ATTTCCTTTGTTCCTTGTGTAGACTTGGTT	CCTTTGA	-	Transfac
4	UP00083_1_Tcf7l2_primary	0	0.00135734	5.46059	0.419323	17	ATTTCCTTTGTTCCTTGTGTAGACTTGGTT	ATTTCCTTTGATCTATA	+	uniprobe_mouse
4	M00274_STE11	1	0.0014746	5.93233	0.438676	17	ATTTCCTTTGTTCCTTGTGTAGACTTGGTT	AAGTTTCTTTGTTTTTTT	+	Transfac
4	M02816_Tcf3	0	0.00195534	7.86634	0.525217	17	ATTTCCTTTGTTCCTTGTGTAGACTTGGTT	TTTTCCTTTGATCTATA	-	Transfac
4	M03141_D	-3	0.00198559	7.98805	0.525217	11	ATTTCCTTTGTTCCTTGTGTAGACTTGGTT	TCCATTGTTCT	+	Transfac
4	MA0445.1_D	-3	0.00198559	7.98805	0.525217	11	ATTTCCTTTGTTCCTTGTGTAGACTTGGTT	TCCATTGTTCT	+	JASPAR_CORE_2014
4	UP00058_1_Tcf3_primary	0	0.00202707	8.15489	0.525217	17	ATTTCCTTTGTTCCTTGTGTAGACTTGGTT	TTTTCCTTTGATCTATA	-	uniprobe_mouse
4	MA0523.1_TCF7L2	-2	0.00218056	8.77238	0.542372	14	ATTTCCTTTGTTCCTTGTGTAGACTTGGTT	TTCCTTTGATCTTT	-	JASPAR_CORE_2014
4	SMAD3_DBD	-15	0.00231609	9.31765	0.542372	10	ATTTCCTTTGTTCCTTGTGTAGACTTGGTT	TGTCTAGACG	-	Jolma et al
4	SOX9_DBD	-4	0.00234829	9.44716	0.542372	9	ATTTCCTTTGTTCCTTGTGTAGACTTGGTT	CCATTGTTC	-	Jolma et al
4	Foxj3_DBD_2	-8	0.00236338	9.50787	0.542372	14	ATTTCCTTTGTTCCTTGTGTAGACTTGGTT	TGTTTATTGTTTAC	-	Jolma et al
5	M01005_STE11	0	8.75116e-07	0.00352059	0.00704119	12	TTTCTTGGTTCTCTGCATTGAAGGGCATGT	TTTCTTTGTTCT	-	Transfac
5	M01030_Rim101p	0	2.57374e-05	0.103542	0.103542	8	TTTCTTGGTTCTCTGCATTGAAGGGCATGT	TTTCTTGG	-	Transfac
5	M01591_Tal-1_(Scl)	-3	0.000660041	2.65535	1	13	TTTCTTGGTTCTCTGCATTGAAGGGCATGT	CTTCCTTATCTCT	+	Transfac
5	M00274_STE11	3	0.00123141	4.95397	1	15	TTTCTTGGTTCTCTGCATTGAAGGGCATGT	AAGTTTCTTTGTTTTTTT	+	Transfac
6	TBX20_DBD_1	-13	0.00229036	9.21412	1	16	CATTCTACGAACTGCAGGCCTTCACAAATC	TCACACCTTCACACCT	-	Jolma et al
6	MA0532.1_STAT92E	-1	0.00239283	9.62637	1	15	CATTCTACGAACTGCAGGCCTTCACAAATC	TTTCCTGGAATTCCG	-	JASPAR_CORE_2014
7	M01917_Ynr063w	-3	2.37299e-05	0.0954654	0.0954654	8	GCCTCGGAGATAAACTTAACTTGCCCGGAG	TCGGAGAT	+	Transfac
7	MA0432.1_YNR063W	-3	2.37299e-05	0.0954654	0.0954654	8	GCCTCGGAGATAAACTTAACTTGCCCGGAG	TCGGAGAT	+	JASPAR_CORE_2014
7	M01914_YAF1	-3	6.04653e-05	0.243252	0.12954	9	GCCTCGGAGATAAACTTAACTTGCCCGGAG	TCGGAGATA	+	Transfac
7	MA0348.1_OAF1	-3	6.43996e-05	0.25908	0.12954	9	GCCTCGGAGATAAACTTAACTTGCCCGGAG	TCGGAGATA	+	JASPAR_CORE_2014
7	MA0312.1_HAP1	-4	0.000157203	0.632428	0.252971	8	GCCTCGGAGATAAACTTAACTTGCCCGGAG	CGGAGATA	+	JASPAR_CORE_2014
7	M01521_Ydr520c	2	0.000297305	1.19606	0.347546	18	GCCTCGGAGATAAACTTAACTTGCCCGGAG	TAACATCGGAGATAATTTTA	+	Transfac
7	M01920_Ydr520c	-3	0.000345559	1.39018	0.347546	10	GCCTCGGAGATAAACTTAACTTGCCCGGAG	CCGGAGATAA	+	Transfac
7	MA0422.1_YDR520C	-3	0.000345559	1.39018	0.347546	10	GCCTCGGAGATAAACTTAACTTGCCCGGAG	CCGGAGATAA	+	JASPAR_CORE_2014
7	M01642_HAP1	-4	0.000461645	1.8572	0.412711	7	GCCTCGGAGATAAACTTAACTTGCCCGGAG	CGGAGAT	+	Transfac
7	M01632_CAT8	-24	0.000535242	2.15328	0.430656	5	GCCTCGGAGATAAACTTAACTTGCCCGGAG	CCGGA	+	Transfac
7	M01636_STB4	-2	0.000717498	2.88649	0.524817	6	GCCTCGGAGATAAACTTAACTTGCCCGGAG	CTCGGA	+	Transfac
7	M01639_ECM22	-24	0.000857152	3.44832	0.574721	6	GCCTCGGAGATAAACTTAACTTGCCCGGAG	CCGGAG	-	Transfac
7	M01970_XBP1	0	0.0012929	5.20135	0.750876	10	GCCTCGGAGATAAACTTAACTTGCCCGGAG	GCCTCGAGGC	+	Transfac
7	MA0354.1_PDR8	-3	0.00130652	5.25613	0.750876	8	GCCTCGGAGATAAACTTAACTTGCCCGGAG	GCGGAGAT	+	JASPAR_CORE_2014
7	M00307_REB1	-19	0.00168176	6.76574	0.902098	9	GCCTCGGAGATAAACTTAACTTGCCCGGAG	GTTACCCGG	+	Transfac
7	MA0280.1_CAT8	-24	0.00187689	7.55072	0.94384	6	GCCTCGGAGATAAACTTAACTTGCCCGGAG	CCGGAA	+	JASPAR_CORE_2014
7	MA0380.1_SIP4	-23	0.00238264	9.58535	1	7	GCCTCGGAGATAAACTTAACTTGCCCGGAG	TCCGGAG	-	JASPAR_CORE_2014
8	M01030_Rim101p	-22	0.000268068	1.07844	1	8	CAGAACCAGCCAGGAATATAGCCCAAGAAA	CCAAGAAA	+	Transfac
8	M01616_ACE2	-4	0.00038895	1.56474	1	6	CAGAACCAGCCAGGAATATAGCCCAAGAAA	ACCAGC	+	Transfac
8	MA0379.1_SIG1	-15	0.00100809	4.05553	1	5	CAGAACCAGCCAGGAATATAGCCCAAGAAA	ATATA	+	JASPAR_CORE_2014
8	MA0402.1_SWI5	-3	0.00105674	4.25125	1	8	CAGAACCAGCCAGGAATATAGCCCAAGAAA	AACCAGCA	-	JASPAR_CORE_2014
8	M01625_SWI5	-4	0.00107836	4.33825	1	7	CAGAACCAGCCAGGAATATAGCCCAAGAAA	ACCAGCA	-	Transfac
8	MA0267.1_ACE2	-4	0.00171718	6.9082	1	7	CAGAACCAGCCAGGAATATAGCCCAAGAAA	ACCAGCA	+	JASPAR_CORE_2014
8	M01776_TR4	-9	0.00199665	8.03254	1	7	CAGAACCAGCCAGGAATATAGCCCAAGAAA	CCAGGAA	+	Transfac
8	M01037_GLI	-2	0.00212117	8.53345	1	12	CAGAACCAGCCAGGAATATAGCCCAAGAAA	GGACCACCCAGG	-	Transfac
9	M00258_ISGF-3	-12	0.000141505	0.569274	1	15	CACTTCATCCTTCAATTTCTCCTTTCCTTT	CAGTTTCACTTTCCC	+	Transfac
9	MA0050.2_IRF1	-9	0.000302799	1.21816	1	21	CACTTCATCCTTCAATTTCTCCTTTCCTTT	TTTTACTTTCACTTTCACTTT	+	JASPAR_CORE_2014
9	M01172_PU.1	-7	0.000991029	3.98691	1	19	CACTTCATCCTTCAATTTCTCCTTTCCTTT	AACTTTCACTTCCTCTTTT	+	Transfac
9	MA0045.1_HMG-I/Y	-14	0.00111639	4.49125	1	16	CACTTCATCCTTCAATTTCTCCTTTCCTTT	GTTTTTCCATTTGTTG	-	JASPAR_CORE_2014
9	MA0080.3_Spi1	1	0.00131035	5.27154	1	14	CACTTCATCCTTCAATTTCTCCTTTCCTTT	TCACTTCCTCTTTTT	-	JASPAR_CORE_2014
9	MA0554.1_SOC1	-9	0.00174438	7.01765	1	21	CACTTCATCCTTCAATTTCTCCTTTCCTTT	TTTTTTTTTTTTTTTTTTTTT	+	JASPAR_CORE_2014
9	MA0069.1_Pax6	-3	0.00174601	7.0242	1	14	CACTTCATCCTTCAATTTCTCCTTTCCTTT	TTCACGCATGAGTT	+	JASPAR_CORE_2014
9	MA0473.1_ELF1	0	0.00175641	7.06603	1	13	CACTTCATCCTTCAATTTCTCCTTTCCTTT	CACTTCCTGGTTC	-	JASPAR_CORE_2014
9	M03793_IRF-7	-17	0.00183408	7.37849	1	13	CACTTCATCCTTCAATTTCTCCTTTCCTTT	TTCGCTTTCCCTT	+	Transfac
9	M01357_Pbx1	-4	0.00189354	7.6177	1	17	CACTTCATCCTTCAATTTCTCCTTTCCTTT	TCACCCATCAATCAACA	+	Transfac
9	UP00185_1_Pbx1_3203.1	-4	0.00203641	8.19248	1	17	CACTTCATCCTTCAATTTCTCCTTTCCTTT	TCACCCATCAATAATCA	+	uniprobe_mouse
9	M01252_E2F-6	-20	0.00204869	8.24188	1	8	CACTTCATCCTTCAATTTCTCCTTTCCTTT	CGTTTCGT	+	Transfac
9	M01295_ATF5	-2	0.00211887	8.52422	1	11	CACTTCATCCTTCAATTTCTCCTTTCCTTT	CCTCTTCCTTA	+	Transfac
9	MA0528.1_ZNF263	-4	0.00217841	8.76374	1	21	CACTTCATCCTTCAATTTCTCCTTTCCTTT	TCCTCCTCCCCCTCCTCCTCC	-	JASPAR_CORE_2014
10	MA0370.1_RME1	-1	0.000345559	1.39018	1	10	TCTCCTTTGGAGTAGTATTGGTCTTGGGCC	TTCCTTTGGA	-	JASPAR_CORE_2014
10	M01691_RME1	-1	0.000407621	1.63986	1	10	TCTCCTTTGGAGTAGTATTGGTCTTGGGCC	TTCCTTTGGA	-	Transfac
10	M00242_PPARalpha:RXRalpha	0	0.00048613	1.9557	1	20	TCTCCTTTGGAGTAGTATTGGTCTTGGGCC	TGACCTTTGACCTAGTTTTG	-	Transfac
10	M02868_Hnf4a	-14	0.00165574	6.66105	1	16	TCTCCTTTGGAGTAGTATTGGTCTTGGGCC	TTATTGGACTTTGGAC	-	Transfac
10	UP00066_2_Hnf4a_secondary	-14	0.00165574	6.66105	1	16	TCTCCTTTGGAGTAGTATTGGTCTTGGGCC	ATATTGGACTTTTGCA	-	uniprobe_mouse
11	Nr2e1_DBD_2	-9	5.5531e-05	0.223401	0.400357	14	GAAAAACTGTGCCTTGCTGACTTTCTCCCT	TGACTTATTGACTT	-	Jolma et al
11	NR2E1_full_2	-9	9.95171e-05	0.400357	0.400357	14	GAAAAACTGTGCCTTGCTGACTTTCTCCCT	TGACTTATTGACTT	-	Jolma et al
11	M01227_MAFB	-15	0.000385413	1.55052	1	6	GAAAAACTGTGCCTTGCTGACTTTCTCCCT	GCTGAC	+	Transfac
11	M02252_EWSR1-FLI1	-11	0.000633917	2.55025	1	18	GAAAAACTGTGCCTTGCTGACTTTCTCCCT	CCTTCCTTCCTTCCTTCC	-	Transfac
11	MA0149.1_EWSR1-FLI1	-11	0.000633917	2.55025	1	18	GAAAAACTGTGCCTTGCTGACTTTCTCCCT	CCTTCCTTCCTTCCTTCC	-	JASPAR_CORE_2014
11	M00657_PTF1-beta	-15	0.00133827	5.38385	1	14	GAAAAACTGTGCCTTGCTGACTTTCTCCCT	CCTGTGGTTTTCCC	-	Transfac
11	M01709_MAFA	-13	0.00161407	6.49339	1	7	GAAAAACTGTGCCTTGCTGACTTTCTCCCT	CTGCTGA	-	Transfac
11	MA0068.1_Pax4	0	0.00162721	6.54628	1	30	GAAAAACTGTGCCTTGCTGACTTTCTCCCT	GAAAAATTTCCCATACTCCACTCCCCCCCC	+	JASPAR_CORE_2014
12	MA0514.1_Sox3	-4	3.56766e-05	0.143527	0.165753	10	CCTGCCTTTGTTCTCACTGGGGAGCAGGT	CCTTTGTTTT	+	JASPAR_CORE_2014
12	M01590_SMAD1	-3	5.9843e-05	0.240748	0.165753	12	CCTGCCTTTGTTCTCACTGGGGAGCAGGT	TCCTTTGTTTTT	-	Transfac
12	M01308_Sox4	-4	6.18775e-05	0.248933	0.165753	8	CCTGCCTTTGTTCTCACTGGGGAGCAGGT	CCTTTGTT	-	Transfac
12	M01733_MZF1	-17	0.000106099	0.426835	0.213157	7	CCTGCCTTTGTTCTCACTGGGGAGCAGGT	TGGGGAG	+	Transfac
12	M01005_STE11	-2	0.000154995	0.623544	0.232199	12	CCTGCCTTTGTTCTCACTGGGGAGCAGGT	TTTCTTTGTTCT	-	Transfac
12	M03141_D	-3	0.000271631	1.09277	0.232199	11	CCTGCCTTTGTTCTCACTGGGGAGCAGGT	TCCATTGTTCT	+	Transfac
12	MA0445.1_D	-3	0.000271631	1.09277	0.232199	11	CCTGCCTTTGTTCTCACTGGGGAGCAGGT	TCCATTGTTCT	+	JASPAR_CORE_2014
12	MA0515.1_Sox6	-4	0.000346986	1.39592	0.232199	10	CCTGCCTTTGTTCTCACTGGGGAGCAGGT	CCATTGTTTT	+	JASPAR_CORE_2014
12	MA0154.2_EBF1	-13	0.00037807	1.52098	0.232199	11	CCTGCCTTTGTTCTCACTGGGGAGCAGGT	TCCCTGGGGAC	-	JASPAR_CORE_2014
12	UP00062_1_Sox4_primary	0	0.000380926	1.53247	0.232199	17	CCTGCCTTTGTTCTCACTGGGGAGCAGGT	TAGTCCTTTGTTCTTCT	-	uniprobe_mouse
12	MA0143.3_Sox2	-4	0.000381656	1.5354	0.232199	8	CCTGCCTTTGTTCTCACTGGGGAGCAGGT	CCTTTGTT	+	JASPAR_CORE_2014
12	M02795_Sox11	0	0.000396392	1.59469	0.232199	17	CCTGCCTTTGTTCTCACTGGGGAGCAGGT	TAGTCCTTTGTTCTTAT	-	Transfac
12	UP00030_1_Sox11_primary	0	0.000412447	1.65927	0.232199	17	CCTGCCTTTGTTCTCACTGGGGAGCAGGT	TAGTCCTTTGTTCTTAT	-	uniprobe_mouse
12	MA0140.2_TAL1::GATA1	-9	0.000438497	1.76407	0.232199	18	CCTGCCTTTGTTCTCACTGGGGAGCAGGT	CTTATCTGTGAGGAGCAG	+	JASPAR_CORE_2014
12	M00978_LEF1,_TCF1	-4	0.000444637	1.78878	0.232199	11	CCTGCCTTTGTTCTCACTGGGGAGCAGGT	CCTTTGATGTT	+	Transfac
12	MA0371.1_ROX1	-3	0.000462308	1.85986	0.232199	12	CCTGCCTTTGTTCTCACTGGGGAGCAGGT	CCCATTGTTCTC	+	JASPAR_CORE_2014
12	M01284_SOX9	-2	0.000611317	2.45933	0.28898	11	CCTGCCTTTGTTCTCACTGGGGAGCAGGT	GTCCTTTGTTT	-	Transfac
12	M00261_Olf-1	-7	0.000682229	2.74461	0.304584	22	CCTGCCTTTGTTCTCACTGGGGAGCAGGT	CACAACTCCCCAGGGAGGTTGT	+	Transfac
12	MA0523.1_TCF7L2	-2	0.00113427	4.56315	0.434433	14	CCTGCCTTTGTTCTCACTGGGGAGCAGGT	TTCCTTTGATCTTT	-	JASPAR_CORE_2014
12	M03138_SOX10	-5	0.00113525	4.56713	0.434433	6	CCTGCCTTTGTTCTCACTGGGGAGCAGGT	CTTTGT	+	Transfac
12	MA0442.1_SOX10	-5	0.00113525	4.56713	0.434433	6	CCTGCCTTTGTTCTCACTGGGGAGCAGGT	CTTTGT	+	JASPAR_CORE_2014
12	MA0056.1_MZF1_1-4	-17	0.00135437	5.44862	0.484147	6	CCTGCCTTTGTTCTCACTGGGGAGCAGGT	TGGGGA	+	JASPAR_CORE_2014
12	M02774_LEF-1	0	0.00150615	6.05923	0.484147	17	CCTGCCTTTGTTCTCACTGGGGAGCAGGT	AATCCCTTTGATCTATC	+	Transfac
12	UP00067_1_Lef1_primary	0	0.00150615	6.05923	0.484147	17	CCTGCCTTTGTTCTCACTGGGGAGCAGGT	AATCCCTTTGATCTATC	+	uniprobe_mouse
12	M00362_dTCF	-4	0.00167361	6.73295	0.517287	11	CCTGCCTTTGTTCTCACTGGGGAGCAGGT	CCTTTGATCTT	+	Transfac
12	M00410_SOX9	-2	0.00186887	7.51845	0.554825	14	CCTGCCTTTGTTCTCACTGGGGAGCAGGT	TCCCATTGTTCTTA	-	Transfac
12	M01591_Tal-1_(Scl)	-5	0.00198731	7.99495	0.554825	13	CCTGCCTTTGTTCTCACTGGGGAGCAGGT	CTTCCTTATCTCT	+	Transfac
12	M01022_LEF1	-3	0.00200218	8.05479	0.554825	10	CCTGCCTTTGTTCTCACTGGGGAGCAGGT	CCCTTTGATG	-	Transfac
12	M00317_Poly_A	-2	0.0021416	8.61564	0.567589	16	CCTGCCTTTGTTCTCACTGGGGAGCAGGT	AGCGTGTGTTCTCATC	+	Transfac
12	M00921_GR	-6	0.0021895	8.80837	0.567589	8	CCTGCCTTTGTTCTCACTGGGGAGCAGGT	TCTGTTCT	+	Transfac
12	MA0278.1_BAS1	-7	0.00243192	9.78362	0.593093	21	CCTGCCTTTGTTCTCACTGGGGAGCAGGT	TTGACTTGACTCTGGCTGTGC	-	JASPAR_CORE_2014
12	M01871_COE1	-13	0.00248087	9.98052	0.593093	14	CCTGCCTTTGTTCTCACTGGGGAGCAGGT	TCCCAGGGGAATTG	+	Transfac
13	M00747_IRF-1	-5	0.000865143	3.48047	1	7	CTTCTAACTGAATCTTAAGCACCTTCCCCA	AAGTGAA	-	Transfac
13	M01733_MZF1	-23	0.00235556	9.47643	1	7	CTTCTAACTGAATCTTAAGCACCTTCCCCA	CTCCCCA	-	Transfac
14	MA0545.1_HLH-1	-15	2.74805e-06	0.0110554	0.0220231	11	AAGGGACAGAGAGGAGACAGCTGTTGAGAA	GACAGCTGTTC	-	JASPAR_CORE_2014
14	M03137_hlh-1	-13	1.0864e-05	0.0437058	0.0316059	16	AAGGGACAGAGAGGAGACAGCTGTTGAGAA	TGGACAGCTGTCGAGG	+	Transfac
14	MYF6_full	-15	1.46574e-05	0.0589667	0.0316059	10	AAGGGACAGAGAGGAGACAGCTGTTGAGAA	AACAGCTGTT	-	Jolma et al
14	MSC_full	-15	1.57752e-05	0.0634637	0.0316059	10	AAGGGACAGAGAGGAGACAGCTGTTGAGAA	AACAGCTGTT	+	Jolma et al
14	M03121_hlh-2:cnd-1	-12	3.89018e-05	0.156502	0.0453068	16	AAGGGACAGAGAGGAGACAGCTGTTGAGAA	TTAGACAGCTGTTCCT	-	Transfac
14	Tcf21_DBD	-13	5.6738e-05	0.228257	0.0568378	14	AAGGGACAGAGAGGAGACAGCTGTTGAGAA	GCAACAGCTGTTGT	+	Jolma et al
14	M03124_hlh-2:lin-32	-12	0.000189759	0.763401	0.15762	16	AAGGGACAGAGAGGAGACAGCTGTTGAGAA	GAGAACAGCTGTTCTG	-	Transfac
14	TFAP4_full	-15	0.00019668	0.791242	0.15762	10	AAGGGACAGAGAGGAGACAGCTGTTGAGAA	ATCAGCTGTT	-	Jolma et al
14	M02100_MyoD	-14	0.000241315	0.970809	0.157834	9	AAGGGACAGAGAGGAGACAGCTGTTGAGAA	TGACAGCTG	-	Transfac
14	M03133_hlh-2:hlh-14	-11	0.000245527	0.987756	0.157834	16	AAGGGACAGAGAGGAGACAGCTGTTGAGAA	TATTGACAGGTGTTAA	-	Transfac
14	MA0499.1_Myod1	-12	0.00035246	1.41795	0.189104	13	AAGGGACAGAGAGGAGACAGCTGTTGAGAA	AGGGACAGCTGCA	-	JASPAR_CORE_2014
14	TFAP4_DBD	-15	0.000444346	1.78761	0.21248	10	AAGGGACAGAGAGGAGACAGCTGTTGAGAA	ATCAGCTGTT	-	Jolma et al
14	M02101_myogenin	-17	0.000462635	1.86118	0.21248	6	AAGGGACAGAGAGGAGACAGCTGTTGAGAA	CAGCTG	+	Transfac
14	MA0521.1_Tcf12	-15	0.0005235	2.10604	0.21248	11	AAGGGACAGAGAGGAGACAGCTGTTGAGAA	AACAGCTGCAG	+	JASPAR_CORE_2014
14	M00001_MyoD	-14	0.000617976	2.48612	0.21248	12	AAGGGACAGAGAGGAGACAGCTGTTGAGAA	CAACAGGTGGTG	+	Transfac
14	M01287_Neuro_D	-17	0.00061913	2.49076	0.21248	6	AAGGGACAGAGAGGAGACAGCTGTTGAGAA	CAGCTG	+	Transfac
14	Ascl2_DBD	-15	0.000620386	2.49581	0.21248	10	AAGGGACAGAGAGGAGACAGCTGTTGAGAA	AGCAGCTGCT	-	Jolma et al
14	M03128_hlh-2:hlh-19	-12	0.000636321	2.55992	0.21248	16	AAGGGACAGAGAGGAGACAGCTGTTGAGAA	TGTAACAGCTGTTAAA	-	Transfac
14	MA0500.1_Myog	-15	0.000676683	2.72229	0.216919	11	AAGGGACAGAGAGGAGACAGCTGTTGAGAA	GACAGCTGCAG	+	JASPAR_CORE_2014
14	M03580_Smad2	-14	0.000743026	2.98919	0.229026	6	AAGGGACAGAGAGGAGACAGCTGTTGAGAA	AGACAG	+	Transfac
14	M02737_Ascl2	-11	0.000851343	3.42495	0.250448	17	AAGGGACAGAGAGGAGACAGCTGTTGAGAA	CAGTAGCAGCTGCTGAG	-	Transfac
14	M00066_Tal-1alpha:E47	-12	0.000875027	3.52024	0.250448	16	AAGGGACAGAGAGGAGACAGCTGTTGAGAA	TCGAACAGATGGTGAC	+	Transfac
14	UP00099_1_Ascl2_primary	-11	0.000918595	3.69551	0.252877	17	AAGGGACAGAGAGGAGACAGCTGTTGAGAA	CAGGAGCAGCTGCTGAG	-	uniprobe_mouse
14	UP00036_1_Myf6_primary	-13	0.0011957	4.81031	0.281837	16	AAGGGACAGAGAGGAGACAGCTGTTGAGAA	CGGACACCTGTTCTTC	-	uniprobe_mouse
14	M00184_MyoD	-15	0.00124216	4.9972	0.284421	10	AAGGGACAGAGAGGAGACAGCTGTTGAGAA	GACAGGTGCT	-	Transfac
14	M02781_MRF4	-13	0.00129152	5.19579	0.287509	16	AAGGGACAGAGAGGAGACAGCTGTTGAGAA	CGGACACCTGTTCTTC	-	Transfac
14	M01591_Tal-1_(Scl)	-7	0.00150728	6.0638	0.317881	13	AAGGGACAGAGAGGAGACAGCTGTTGAGAA	AGAGATAAGGAAG	-	Transfac
14	M03130_hlh-2:hlh-8	-12	0.00168641	6.78443	0.338876	16	AAGGGACAGAGAGGAGACAGCTGTTGAGAA	GAAACCAGATGTTTAT	-	Transfac
14	ZNF238_full	-13	0.00171483	6.89877	0.338876	13	AAGGGACAGAGAGGAGACAGCTGTTGAGAA	CATCCAGATGTTC	+	Jolma et al
14	M00927_AP-4	-15	0.00173369	6.97463	0.338876	9	AAGGGACAGAGAGGAGACAGCTGTTGAGAA	GCCAGCTGC	+	Transfac
14	M00973_E2A	-15	0.00185883	7.47808	0.354686	8	AAGGGACAGAGAGGAGACAGCTGTTGAGAA	GGCAGGTG	-	Transfac
14	M00070_Tal-1beta:ITF-2	-12	0.00203463	8.18531	0.37639	16	AAGGGACAGAGAGGAGACAGCTGTTGAGAA	GGGAACAGATGGTCTC	+	Transfac
14	NEUROG2_full	-15	0.00239836	9.64861	0.41784	10	AAGGGACAGAGAGGAGACAGCTGTTGAGAA	GACATATGTT	-	Jolma et al
14	M01302_MYF	-14	0.00245257	9.86669	0.418193	12	AAGGGACAGAGAGGAGACAGCTGTTGAGAA	CAGCAGCTGCTG	+	Transfac
15	M01087_CEBP	-2	6.94948e-05	0.279577	0.559155	23	TACCACTAAATGGGGACACATATGTGTTTC	CGCAAAAATGATTGCACAGATCT	-	Transfac
15	M03173_TOE3	-10	0.000658927	2.65086	1	10	TACCACTAAATGGGGACACATATGTGTTTC	GGGGGACACG	-	Transfac
15	M03187_RAP2.7	-10	0.000658927	2.65086	1	10	TACCACTAAATGGGGACACATATGTGTTTC	GGGGGACACG	-	Transfac
15	NEUROG2_DBD	-16	0.00112897	4.54184	1	10	TACCACTAAATGGGGACACATATGTGTTTC	GACATATGTT	-	Jolma et al
15	MA0056.1_MZF1_1-4	-10	0.00130257	5.24023	1	6	TACCACTAAATGGGGACACATATGTGTTTC	TGGGGA	+	JASPAR_CORE_2014
15	BHLHE22_DBD	-15	0.00135254	5.44125	1	12	TACCACTAAATGGGGACACATATGTGTTTC	AAACATATGTTT	-	Jolma et al
15	M01549_Cup9	-7	0.0014856	5.97658	1	20	TACCACTAAATGGGGACACATATGTGTTTC	AAAATGTGACACATATGCAA	-	Transfac
15	UP00026_1_Zscan4_primary	-6	0.00199742	8.0356	1	17	TACCACTAAATGGGGACACATATGTGTTTC	TACATGTGCACATAAAA	+	uniprobe_mouse
15	M02838_Zscan4	-6	0.00206955	8.32578	1	17	TACCACTAAATGGGGACACATATGTGTTTC	TACATGTGCACATAAAA	+	Transfac
15	MA0045.1_HMG-I/Y	-3	0.00235933	9.49156	1	16	TACCACTAAATGGGGACACATATGTGTTTC	CAACAAATGGAAAAAC	+	JASPAR_CORE_2014
16	M01733_MZF1	-21	1.15392e-05	0.0464223	0.0927197	7	GTGGTCACGGCCAAGGCCGGGTGGGGAGCT	TGGGGAG	+	Transfac
16	MA0056.1_MZF1_1-4	-21	0.000214198	0.861718	0.583208	6	GTGGTCACGGCCAAGGCCGGGTGGGGAGCT	TGGGGA	+	JASPAR_CORE_2014
16	M01593_Zfx	-7	0.000315805	1.27048	0.583208	16	GTGGTCACGGCCAAGGCCGGGTGGGGAGCT	GCGCCGCGGCCTGGCC	-	Transfac
16	M01874_EKLF	-16	0.000341775	1.37496	0.583208	10	GTGGTCACGGCCAAGGCCGGGTGGGGAGCT	CAGGGTGTGG	-	Transfac
16	M01858_AP-2beta	-9	0.000365304	1.46962	0.583208	16	GTGGTCACGGCCAAGGCCGGGTGGGGAGCT	GCGGCGGCCTGGGGGG	+	Transfac
16	M00083_MZF1	-19	0.00050882	2.04698	0.583208	8	GTGGTCACGGCCAAGGCCGGGTGGGGAGCT	AGTGGGGA	+	Transfac
16	M03558_P73	-9	0.000577551	2.32349	0.583208	20	GTGGTCACGGCCAAGGCCGGGTGGGGAGCT	GTCAAGGCCTGCCCCTGACT	+	Transfac
16	FOXO6_DBD_3	-15	0.000580655	2.33597	0.583208	14	GTGGTCACGGCCAAGGCCGGGTGGGGAGCT	GTCGTGTGGGGAAA	-	Jolma et al
16	FOXO4_DBD_3	-17	0.000744604	2.99554	0.58507	12	GTGGTCACGGCCAAGGCCGGGTGGGGAGCT	CGTGTGGGGAAA	-	Jolma et al
16	FOXO1_DBD_3	-17	0.000879317	3.53749	0.58507	12	GTGGTCACGGCCAAGGCCGGGTGGGGAGCT	CGTGTGGGGAAA	-	Jolma et al
16	M03802_SF-1	-9	0.00105982	4.26366	0.58507	14	GTGGTCACGGCCAAGGCCGGGTGGGGAGCT	GTCAAGGTCAGGGA	+	Transfac
16	M03553_KLF3	-16	0.00122682	4.93549	0.58507	9	GTGGTCACGGCCAAGGCCGGGTGGGGAGCT	CAGGGTGTG	+	Transfac
16	M01113_CACD	-18	0.0013486	5.42542	0.58507	8	GTGGTCACGGCCAAGGCCGGGTGGGGAGCT	GGGTGTGG	-	Transfac
16	M02901_Sox13	-13	0.00139382	5.60734	0.58507	17	GTGGTCACGGCCAAGGCCGGGTGGGGAGCT	GTATTGGGTGGGTATTT	+	Transfac
16	UP00096_2_Sox13_secondary	-13	0.00139382	5.60734	0.58507	17	GTGGTCACGGCCAAGGCCGGGTGGGGAGCT	GTATTGGGTGGGTATTT	+	uniprobe_mouse
16	M02105_NF-E4	-16	0.00143167	5.75959	0.58507	12	GTGGTCACGGCCAAGGCCGGGTGGGGAGCT	CTGGCGAGGGTG	-	Transfac
16	M01647_YPR022C	-20	0.0015007	6.03731	0.58507	6	GTGGTCACGGCCAAGGCCGGGTGGGGAGCT	GTGGGG	-	Transfac
16	MA0436.1_YPR022C	-19	0.0015709	6.31973	0.58507	7	GTGGTCACGGCCAAGGCCGGGTGGGGAGCT	CGTGGGG	-	JASPAR_CORE_2014
16	MA0146.2_Zfx	-6	0.00163928	6.59481	0.58507	14	GTGGTCACGGCCAAGGCCGGGTGGGGAGCT	GGGGCCGAGGCCTG	+	JASPAR_CORE_2014
16	M01142_LRH1	-8	0.00167802	6.75067	0.58507	12	GTGGTCACGGCCAAGGCCGGGTGGGGAGCT	GTCCAAGGTCAG	-	Transfac
16	FOXO3_full_3	-18	0.00168249	6.76865	0.58507	11	GTGGTCACGGCCAAGGCCGGGTGGGGAGCT	GTGTGGGGAAA	-	Jolma et al
16	M00264_Staf	-8	0.00175243	7.05003	0.58507	21	GTGGTCACGGCCAAGGCCGGGTGGGGAGCT	TCGCAAGGCATGATGGGAAAT	-	Transfac
16	M01638_SKN7	-14	0.00179888	7.23691	0.58507	5	GTGGTCACGGCCAAGGCCGGGTGGGGAGCT	GGCCA	+	Transfac
16	M00004_c-Myb	-9	0.0018127	7.29248	0.58507	18	GTGGTCACGGCCAAGGCCGGGTGGGGAGCT	CCCAATGGCGGTTGGGGG	+	Transfac
16	M01672_ASH1	-16	0.00199594	8.02968	0.58507	10	GTGGTCACGGCCAAGGCCGGGTGGGGAGCT	CCGGATCGGG	+	Transfac
16	M00378_Pax-4	-17	0.00217764	8.76064	0.58507	12	GTGGTCACGGCCAAGGCCGGGTGGGGAGCT	CGGGTGGGGATT	-	Transfac
16	MA0016.1_usp	0	0.00224408	9.02794	0.58507	10	GTGGTCACGGCCAAGGCCGGGTGGGGAGCT	GGGGTCACGG	+	JASPAR_CORE_2014
16	M00171_Adf-1	-4	0.00227157	9.13851	0.58507	16	GTGGTCACGGCCAAGGCCGGGTGGGGAGCT	CCGCCGCTGCCGCCGG	+	Transfac
16	M01269_NURR1	-12	0.00230331	9.2662	0.58507	7	GTGGTCACGGCCAAGGCCGGGTGGGGAGCT	AAGGCCA	-	Transfac
16	M01959_RIM101	-8	0.00230331	9.2662	0.58507	7	GTGGTCACGGCCAAGGCCGGGTGGGGAGCT	CGCCAAG	+	Transfac
16	MA0368.1_RIM101	-8	0.00230331	9.2662	0.58507	7	GTGGTCACGGCCAAGGCCGGGTGGGGAGCT	CGCCAAG	+	JASPAR_CORE_2014
16	MA0276.1_ASH1	-16	0.00237846	9.56855	0.58507	10	GTGGTCACGGCCAAGGCCGGGTGGGGAGCT	CCGGATCGGG	+	JASPAR_CORE_2014
16	M02841_Ascl2	-14	0.00247566	9.9596	0.58507	16	GTGGTCACGGCCAAGGCCGGGTGGGGAGCT	AATAGGGCGGGGATAG	-	Transfac
16	UP00099_2_Ascl2_secondary	-14	0.00247566	9.9596	0.58507	16	GTGGTCACGGCCAAGGCCGGGTGGGGAGCT	AATAGGGCGGGGATAG	-	uniprobe_mouse
17	MA0130.1_ZNF354C	-23	0.000614884	2.47368	1	6	GTGAAACCGTTCTTTTAAATCATCTCCACA	ATCCAC	+	JASPAR_CORE_2014
17	MA0354.1_PDR8	-21	0.00239915	9.65176	1	8	GTGAAACCGTTCTTTTAAATCATCTCCACA	ATCTCCGT	-	JASPAR_CORE_2014
18	M01124_Oct-4_(POU5F1)	-3	0.00115299	4.63846	1	15	GGTCAATAGAATGAGAATATCTAAAGAAGT	CATTAGCATGACAAT	-	Transfac
18	M02859_Gata3	-6	0.00203367	8.18146	1	22	GGTCAATAGAATGAGAATATCTAAAGAAGT	TAAGTCGATAAAATCTACAAAA	-	Transfac
18	UP00032_2_Gata3_secondary	-6	0.00203367	8.18146	1	22	GGTCAATAGAATGAGAATATCTAAAGAAGT	TAAGTCGATAAAATCTACAAAA	-	uniprobe_mouse
18	M01819_CCA1	-8	0.00230599	9.27698	1	17	GGTCAATAGAATGAGAATATCTAAAGAAGT	CATAAAAAATATCTAAG	+	Transfac
18	M02112_OC-2	-2	0.00246775	9.92776	1	6	GGTCAATAGAATGAGAATATCTAAAGAAGT	TCAATA	+	Transfac
19	SMAD3_DBD	1	0.000934473	3.75939	1	9	GTCTACACAGCATCAAGCGACCTTTAGCTA	CGTCTAGACA	+	Jolma et al
19	M02939_Zic1	-2	0.00104061	4.18637	1	15	GTCTACACAGCATCAAGCGACCTTTAGCTA	CCACACAGCAGGAGA	+	Transfac
19	UP00102_2_Zic1_secondary	-2	0.00104061	4.18637	1	15	GTCTACACAGCATCAAGCGACCTTTAGCTA	CCACACAGCAGGAGA	+	uniprobe_mouse
19	M02940_Zic2	-2	0.00151736	6.10435	1	15	GTCTACACAGCATCAAGCGACCTTTAGCTA	CCACACAGCAGGAGA	+	Transfac
19	UP00057_2_Zic2_secondary	-2	0.00164803	6.63003	1	15	GTCTACACAGCATCAAGCGACCTTTAGCTA	CCACACAGCAGGAGA	+	uniprobe_mouse
19	MA0600.1_RFX2	0	0.00200769	8.07692	1	19	GTCTACACAGCATCAAGCGACCTTTAGCTA	GTTGCCATGGCAACCGCGG	+	JASPAR_CORE_2014
19	UP00006_2_Zic3_secondary	-2	0.00210602	8.47252	1	15	GTCTACACAGCATCAAGCGACCTTTAGCTA	GAGCACAGCAGGACA	+	uniprobe_mouse
19	M02941_Zic3	-2	0.00228343	9.18623	1	15	GTCTACACAGCATCAAGCGACCTTTAGCTA	GAGCACAGCAGGACA	+	Transfac
20	M01627_RGM1	-13	0.000289517	1.16473	1	4	CACCACCCTGAATCCCTAAGGAAACCAGGG	CCCT	-	Transfac
20	EBF1_full	-10	0.000520067	2.09223	1	14	CACCACCCTGAATCCCTAAGGAAACCAGGG	ATTCCCAAGGGAAT	+	Jolma et al
20	M00977_EBF	-12	0.00108227	4.35397	1	11	CACCACCCTGAATCCCTAAGGAAACCAGGG	TCCCAAGGGAA	-	Transfac
20	M00292_Freac-4	-14	0.00179355	7.21544	1	16	CACCACCCTGAATCCCTAAGGAAACCAGGG	CTTAAGTAAACATTGG	+	Transfac
