# Supplementary material for: Prediction and Validation of Transcription Factors Modulating the Expression of Sestrin3 Gene Using an Integrated Computational and Experimental Approach
Source: PLoS One. 2016 Jul 28;11(7):e0160228. doi: 10.1371/journal.pone.0160228 (PMC4965051; doi:10.1371/journal.pone.0160228)
Supplement: S5 Table — (XLSX) [file pone.0160228.s011.xlsx]

## Sheet: Table S5
#Query ID	Target ID	Optimal offset	p-value	E-value	q-value	Overlap	Query consensus	Target consensus	Orientation	Database
1	M01632_CAT8	-7	0.000406817	1.63662	0.773632	5	CCAACTGCCGGAAAGTGCTGCGGAAGGTAC	CCGGA	+	Transfac			With respect to DHS
1	M00666_Sry-beta	-13	0.000498632	2.006	0.773632	9	CCAACTGCCGGAAAGTGCTGCGGAAGGTAC	AGAGATGCG	-	Transfac			Mouse	12
1	M01912_RDR1	-18	0.00076263	3.06806	0.773632	8	CCAACTGCCGGAAAGTGCTGCGGAAGGTAC	TGCGGAAC	+	Transfac			Human+Mouse	2,3,9,11,19
1	MA0360.1_RDR1	-18	0.00076263	3.06806	0.773632	8	CCAACTGCCGGAAAGTGCTGCGGAAGGTAC	TGCGGAAC	+	JASPAR_CORE_2014			Human	1,4,5,7,8,10,17,18,20
1	M01563_Hal9	-6	0.000785219	3.15894	0.773632	18	CCAACTGCCGGAAAGTGCTGCGGAAGGTAC	TCCGAAAAAAAAAGCGGA	+	Transfac
1	M01660_GABPalpha	-20	0.000887129	3.56892	0.773632	6	CCAACTGCCGGAAAGTGCTGCGGAAGGTAC	CGGAAG	-	Transfac
1	MA0100.2_Myb	0	0.00100763	4.0537	0.773632	10	CCAACTGCCGGAAAGTGCTGCGGAAGGTAC	CCAACTGCCA	+	JASPAR_CORE_2014
1	ZNF784_full	-20	0.00114137	4.59172	0.773632	10	CCAACTGCCGGAAAGTGCTGCGGAAGGTAC	AGGTAGGTAC	-	Jolma et al
1	M01908_Asg1	-7	0.00118209	4.75557	0.773632	6	CCAACTGCCGGAAAGTGCTGCGGAAGGTAC	CCGGAA	+	Transfac
1	MA0275.1_ASG1	-7	0.00118209	4.75557	0.773632	6	CCAACTGCCGGAAAGTGCTGCGGAAGGTAC	CCGGAA	+	JASPAR_CORE_2014
1	M01821_c-Myb	1	0.00133947	5.3887	0.773632	10	CCAACTGCCGGAAAGTGCTGCGGAAGGTAC	CCCAACTGGCG	+	Transfac
1	UP00081_2_Mybl1_secondary	3	0.00139791	5.62379	0.773632	12	CCAACTGCCGGAAAGTGCTGCGGAAGGTAC	CGACCAACTGCCGTG	+	uniprobe_mouse
1	MA0028.1_ELK1	-4	0.00140098	5.63612	0.773632	10	CCAACTGCCGGAAAGTGCTGCGGAAGGTAC	GAGCCGGAAG	+	JASPAR_CORE_2014
1	M02884_Mybl1	3	0.00144227	5.80224	0.773632	12	CCAACTGCCGGAAAGTGCTGCGGAAGGTAC	CGACCAACTGCCGTG	+	Transfac
1	MA0026.1_Eip74EF	-7	0.00160633	6.46227	0.807784	7	CCAACTGCCGGAAAGTGCTGCGGAAGGTAC	CCGGAAG	+	JASPAR_CORE_2014
1	M01001_DEAF1	-2	0.00186194	7.49058	0.841721	25	CCAACTGCCGGAAAGTGCTGCGGAAGGTAC	CTCCTCCGGAAACACCCGAGGGCGG	-	Transfac
1	M00913_MYB	-1	0.00195441	7.86258	0.841721	9	CCAACTGCCGGAAAGTGCTGCGGAAGGTAC	CAACTGCCC	+	Transfac
1	M00439_C1	0	0.00202788	8.15817	0.841721	11	CCAACTGCCGGAAAGTGCTGCGGAAGGTAC	CCAACTACCCG	+	Transfac
1	M01509_Yll054c	-6	0.0022197	8.92985	0.841721	18	CCAACTGCCGGAAAGTGCTGCGGAAGGTAC	TCCGAAAAAAAAAACGGA	-	Transfac
1	MA0280.1_CAT8	-7	0.00236731	9.5237	0.841721	6	CCAACTGCCGGAAAGTGCTGCGGAAGGTAC	CCGGAA	+	JASPAR_CORE_2014
1	M02883_Myb	3	0.00240611	9.67979	0.841721	13	CCAACTGCCGGAAAGTGCTGCGGAAGGTAC	CGACCAACTGCCATGC	+	Transfac
1	UP00092_2_Myb_secondary	3	0.00240611	9.67979	0.841721	13	CCAACTGCCGGAAAGTGCTGCGGAAGGTAC	CGACCAACTGCCATGC	+	uniprobe_mouse
2	M01917_Ynr063w	-3	1.92672e-05	0.0775121	0.0775121	8	GCCTCGGAGATAAACTTAACTTGCCCGGAG	TCGGAGAT	+	Transfac
2	MA0432.1_YNR063W	-3	1.92672e-05	0.0775121	0.0775121	8	GCCTCGGAGATAAACTTAACTTGCCCGGAG	TCGGAGAT	+	JASPAR_CORE_2014
2	M01914_YAF1	-3	5.06283e-05	0.203678	0.108497	9	GCCTCGGAGATAAACTTAACTTGCCCGGAG	TCGGAGATA	+	Transfac
2	MA0348.1_OAF1	-3	5.39383e-05	0.216994	0.108497	9	GCCTCGGAGATAAACTTAACTTGCCCGGAG	TCGGAGATA	+	JASPAR_CORE_2014
2	MA0312.1_HAP1	-4	0.000132288	0.532196	0.212878	8	GCCTCGGAGATAAACTTAACTTGCCCGGAG	CGGAGATA	+	JASPAR_CORE_2014
2	M01521_Ydr520c	2	0.000295302	1.188	0.319712	18	GCCTCGGAGATAAACTTAACTTGCCCGGAG	TAACATCGGAGATAATTTTA	+	Transfac
2	M01920_Ydr520c	-3	0.000317885	1.27885	0.319712	10	GCCTCGGAGATAAACTTAACTTGCCCGGAG	CCGGAGATAA	+	Transfac
2	MA0422.1_YDR520C	-3	0.000317885	1.27885	0.319712	10	GCCTCGGAGATAAACTTAACTTGCCCGGAG	CCGGAGATAA	+	JASPAR_CORE_2014
2	M01642_HAP1	-4	0.000389047	1.56514	0.347808	7	GCCTCGGAGATAAACTTAACTTGCCCGGAG	CGGAGAT	+	Transfac
2	M01632_CAT8	-24	0.000524936	2.11182	0.422364	5	GCCTCGGAGATAAACTTAACTTGCCCGGAG	CCGGA	+	Transfac
2	M01636_STB4	-2	0.000697901	2.80766	0.510483	6	GCCTCGGAGATAAACTTAACTTGCCCGGAG	CTCGGA	+	Transfac
2	M01639_ECM22	-24	0.000831428	3.34483	0.557472	6	GCCTCGGAGATAAACTTAACTTGCCCGGAG	CCGGAG	-	Transfac
2	MA0354.1_PDR8	-3	0.00116405	4.68297	0.720457	8	GCCTCGGAGATAAACTTAACTTGCCCGGAG	GCGGAGAT	+	JASPAR_CORE_2014
2	M01970_XBP1	0	0.00128612	5.17408	0.739154	10	GCCTCGGAGATAAACTTAACTTGCCCGGAG	GCCTCGAGGC	+	Transfac
2	M00307_REB1	-19	0.00162615	6.54202	0.872269	9	GCCTCGGAGATAAACTTAACTTGCCCGGAG	GTTACCCGG	+	Transfac
2	MA0280.1_CAT8	-24	0.00183072	7.36497	0.920621	6	GCCTCGGAGATAAACTTAACTTGCCCGGAG	CCGGAA	+	JASPAR_CORE_2014
2	MA0380.1_SIP4	-23	0.00226913	9.12869	1	7	GCCTCGGAGATAAACTTAACTTGCCCGGAG	TCCGGAG	-	JASPAR_CORE_2014
2	M01958_SIP4	-23	0.00239549	9.63706	1	7	GCCTCGGAGATAAACTTAACTTGCCCGGAG	TCCGGAG	-	Transfac
2	MA0597.1_THAP1	-20	0.0024579	9.88812	1	9	GCCTCGGAGATAAACTTAACTTGCCCGGAG	CTGCCCGCA	+	JASPAR_CORE_2014
3	MA0514.1_Sox3	-6	1.55089e-05	0.0623925	0.124633	10	CGCCTGCCTTTGTTCTCACTCGGGAGCAGG	CCTTTGTTTT	+	JASPAR_CORE_2014
3	M01308_Sox4	-6	3.14573e-05	0.126553	0.126398	8	CGCCTGCCTTTGTTCTCACTCGGGAGCAGG	CCTTTGTT	-	Transfac
3	MA0143.3_Sox2	-6	7.33872e-05	0.295237	0.154858	8	CGCCTGCCTTTGTTCTCACTCGGGAGCAGG	CCTTTGTT	+	JASPAR_CORE_2014
3	M01590_SMAD1	-5	7.70806e-05	0.310095	0.154858	12	CGCCTGCCTTTGTTCTCACTCGGGAGCAGG	TCCTTTGTTTTT	-	Transfac
3	M00978_LEF1,_TCF1	-6	0.000135869	0.546601	0.165266	11	CGCCTGCCTTTGTTCTCACTCGGGAGCAGG	CCTTTGATGTT	+	Transfac
3	M03141_D	-5	0.000143957	0.579138	0.165266	11	CGCCTGCCTTTGTTCTCACTCGGGAGCAGG	TCCATTGTTCT	+	Transfac
3	MA0445.1_D	-5	0.000143957	0.579138	0.165266	11	CGCCTGCCTTTGTTCTCACTCGGGAGCAGG	TCCATTGTTCT	+	JASPAR_CORE_2014
3	MA0515.1_Sox6	-6	0.000200552	0.806819	0.180896	10	CGCCTGCCTTTGTTCTCACTCGGGAGCAGG	CCATTGTTTT	+	JASPAR_CORE_2014
3	M01284_SOX9	-4	0.000202592	0.815027	0.180896	11	CGCCTGCCTTTGTTCTCACTCGGGAGCAGG	GTCCTTTGTTT	-	Transfac
3	MA0371.1_ROX1	-5	0.000266344	1.0715	0.214039	12	CGCCTGCCTTTGTTCTCACTCGGGAGCAGG	CCCATTGTTCTC	+	JASPAR_CORE_2014
3	MA0140.2_TAL1::GATA1	-11	0.000384742	1.54782	0.244106	18	CGCCTGCCTTTGTTCTCACTCGGGAGCAGG	CTTATCTGTGAGGAGCAG	+	JASPAR_CORE_2014
3	M00362_dTCF	-6	0.00039132	1.57428	0.244106	11	CGCCTGCCTTTGTTCTCACTCGGGAGCAGG	CCTTTGATCTT	+	Transfac
3	UP00030_1_Sox11_primary	-2	0.000425262	1.71083	0.244106	17	CGCCTGCCTTTGTTCTCACTCGGGAGCAGG	TAGTCCTTTGTTCTTAT	-	uniprobe_mouse
3	UP00062_1_Sox4_primary	-2	0.000425262	1.71083	0.244106	17	CGCCTGCCTTTGTTCTCACTCGGGAGCAGG	TAGTCCTTTGTTCTTCT	-	uniprobe_mouse
3	M02795_Sox11	-2	0.000479515	1.92909	0.245631	17	CGCCTGCCTTTGTTCTCACTCGGGAGCAGG	TAGTCCTTTGTTCTTAT	-	Transfac
3	M01005_STE11	-4	0.00048905	1.96745	0.245631	12	CGCCTGCCTTTGTTCTCACTCGGGAGCAGG	TTTCTTTGTTCT	-	Transfac
3	UP00067_1_Lef1_primary	-2	0.000830429	3.34082	0.380312	17	CGCCTGCCTTTGTTCTCACTCGGGAGCAGG	AATCCCTTTGATCTATC	+	uniprobe_mouse
3	M01022_LEF1	-5	0.00089297	3.59242	0.380312	10	CGCCTGCCTTTGTTCTCACTCGGGAGCAGG	CCCTTTGATG	-	Transfac
3	M02774_LEF-1	-2	0.00093194	3.7492	0.380312	17	CGCCTGCCTTTGTTCTCACTCGGGAGCAGG	AATCCCTTTGATCTATC	+	Transfac
3	M00410_SOX9	-4	0.000946499	3.80777	0.380312	14	CGCCTGCCTTTGTTCTCACTCGGGAGCAGG	TCCCATTGTTCTTA	-	Transfac
3	MA0523.1_TCF7L2	-4	0.00103123	4.14865	0.394627	14	CGCCTGCCTTTGTTCTCACTCGGGAGCAGG	TTCCTTTGATCTTT	-	JASPAR_CORE_2014
3	TCF7L1_full	-6	0.00110994	4.46529	0.401869	12	CGCCTGCCTTTGTTCTCACTCGGGAGCAGG	CCTTTGATCTTT	-	Jolma et al
3	M00317_Poly_A	-4	0.00115017	4.62714	0.401869	16	CGCCTGCCTTTGTTCTCACTCGGGAGCAGG	AGCGTGTGTTCTCATC	+	Transfac
3	MA0077.1_SOX9	-6	0.00136445	5.48917	0.412969	9	CGCCTGCCTTTGTTCTCACTCGGGAGCAGG	CCATTGTTC	+	JASPAR_CORE_2014
3	M02019_LEF-1	-6	0.00141372	5.68739	0.412969	7	CGCCTGCCTTTGTTCTCACTCGGGAGCAGG	CCTTTGA	-	Transfac
3	M03794_LEF-1	-6	0.00141372	5.68739	0.412969	7	CGCCTGCCTTTGTTCTCACTCGGGAGCAGG	CCTTTGA	-	Transfac
3	M03138_SOX10	-7	0.00143889	5.78864	0.412969	6	CGCCTGCCTTTGTTCTCACTCGGGAGCAGG	CTTTGT	+	Transfac
3	MA0442.1_SOX10	-7	0.00143889	5.78864	0.412969	6	CGCCTGCCTTTGTTCTCACTCGGGAGCAGG	CTTTGT	+	JASPAR_CORE_2014
3	Tcf7_DBD	-6	0.00168133	6.76399	0.465913	12	CGCCTGCCTTTGTTCTCACTCGGGAGCAGG	CCTTTGATCTTT	-	Jolma et al
3	UP00073_2_Foxa2_secondary	-5	0.00176898	7.11659	0.47386	15	CGCCTGCCTTTGTTCTCACTCGGGAGCAGG	CCGTTTGTTATTTTT	-	uniprobe_mouse
3	M01554_BAS1	-9	0.00185519	7.46344	0.480925	21	CGCCTGCCTTTGTTCTCACTCGGGAGCAGG	TTGACTTGACTCTGGCTGTGC	-	Transfac
3	M02853_Foxa2	-5	0.00199118	8.01051	0.482973	15	CGCCTGCCTTTGTTCTCACTCGGGAGCAGG	CCGTTTGTTATTTTT	-	Transfac
3	M00921_GR	-8	0.00200409	8.06246	0.482973	8	CGCCTGCCTTTGTTCTCACTCGGGAGCAGG	TCTGTTCT	+	Transfac
3	MA0278.1_BAS1	-9	0.00204339	8.22056	0.482973	21	CGCCTGCCTTTGTTCTCACTCGGGAGCAGG	TTGACTTGACTCTGGCTGTGC	-	JASPAR_CORE_2014
3	UP00083_1_Tcf7l2_primary	-2	0.00236141	9.49996	0.542192	17	CGCCTGCCTTTGTTCTCACTCGGGAGCAGG	ATTTCCTTTGATCTATA	+	uniprobe_mouse
4	MA0086.1_sna	-19	1.05772e-06	0.0042552	0.00847024	6	AGGTTCTAAAAATCGAAAACAGGTGATGTC	CAGGTG	+	JASPAR_CORE_2014
4	TFAP4_DBD	-17	0.000180084	0.724476	0.397199	10	AGGTTCTAAAAATCGAAAACAGGTGATGTC	AACAGCTGAT	+	Jolma et al
4	FIGLA_DBD	-17	0.000191582	0.770733	0.397199	10	AGGTTCTAAAAATCGAAAACAGGTGATGTC	AACAGGTGGT	-	Jolma et al
4	TFAP4_full	-17	0.000230247	0.926282	0.397199	10	AGGTTCTAAAAATCGAAAACAGGTGATGTC	AACAGCTGAT	+	Jolma et al
4	M00001_MyoD	-16	0.000343131	1.38042	0.397199	12	AGGTTCTAAAAATCGAAAACAGGTGATGTC	CAACAGGTGGTG	+	Transfac
4	M00044_Sn	-13	0.000406309	1.63458	0.397199	14	AGGTTCTAAAAATCGAAAACAGGTGATGTC	TGTAAACAGGTGGT	-	Transfac
4	MA0558.1_FLC	0	0.000432458	1.73978	0.397199	21	AGGTTCTAAAAATCGAAAACAGGTGATGTC	AATTTCCAAAAATAGAAAGAA	+	JASPAR_CORE_2014
4	M03135_hlh-2:hlh-10	-13	0.000459549	1.84877	0.397199	17	AGGTTCTAAAAATCGAAAACAGGTGATGTC	CCGGAACAGGTGGTCTA	+	Transfac
4	M03129_hlh-2:hlh-4	-13	0.000520641	2.09454	0.397199	17	AGGTTCTAAAAATCGAAAACAGGTGATGTC	AATGAGCAGGTGGTATT	-	Transfac
4	M00232_MEF-2	2	0.000566582	2.27936	0.397199	20	AGGTTCTAAAAATCGAAAACAGGTGATGTC	TGTGGTTCTAAAAATAGAACAA	+	Transfac
4	M02018_HTF4	-18	0.000654282	2.63218	0.397199	7	AGGTTCTAAAAATCGAAAACAGGTGATGTC	GCAGGTG	-	Transfac
4	M00404_MADS-B	-3	0.000690998	2.77988	0.397199	15	AGGTTCTAAAAATCGAAAACAGGTGATGTC	TACTAAAAATGGAAA	+	Transfac
4	MA0555.1_SVP	-1	0.000733041	2.94902	0.397199	20	AGGTTCTAAAAATCGAAAACAGGTGATGTC	ATTACCAAAAAAGGAAAGAA	+	JASPAR_CORE_2014
4	M00973_E2A	-17	0.000739447	2.97479	0.397199	8	AGGTTCTAAAAATCGAAAACAGGTGATGTC	GGCAGGTG	-	Transfac
4	MA0103.2_ZEB1	-19	0.00086846	3.49382	0.397199	9	AGGTTCTAAAAATCGAAAACAGGTGATGTC	CAGGTGAGG	-	JASPAR_CORE_2014
4	MA0556.1_AP3	-3	0.000893204	3.59336	0.397199	15	AGGTTCTAAAAATCGAAAACAGGTGATGTC	TTCCAAAAATGGAAA	+	JASPAR_CORE_2014
4	MA0548.1_AGL15	-3	0.000972154	3.91098	0.397199	15	AGGTTCTAAAAATCGAAAACAGGTGATGTC	TTCCAAAAATGGAAA	-	JASPAR_CORE_2014
4	Tcf21_DBD	-15	0.00104312	4.19648	0.397199	14	AGGTTCTAAAAATCGAAAACAGGTGATGTC	GCAACAGCTGTTGT	+	Jolma et al
4	M01779_CBF1_dimer	-19	0.00119052	4.78947	0.397199	8	AGGTTCTAAAAATCGAAAACAGGTGATGTC	CACGTGAT	-	Transfac
4	MSC_full	-17	0.00134466	5.40958	0.397199	10	AGGTTCTAAAAATCGAAAACAGGTGATGTC	AACAGCTGTT	-	Jolma et al
4	M00220_SREBP-1	-17	0.0013501	5.43146	0.397199	11	AGGTTCTAAAAATCGAAAACAGGTGATGTC	GTCACGTGATC	-	Transfac
4	M03582_TWIST	-18	0.00135585	5.45459	0.397199	7	AGGTTCTAAAAATCGAAAACAGGTGATGTC	CCAGGTG	-	Transfac
4	SNAI2_DBD	-17	0.00138826	5.58499	0.397199	9	AGGTTCTAAAAATCGAAAACAGGTGATGTC	AACAGGTGT	+	Jolma et al
4	M00060_Sn	-15	0.00141758	5.70294	0.397199	13	AGGTTCTAAAAATCGAAAACAGGTGATGTC	GAAACAGGTGCAC	+	Transfac
4	M03565_slug	-18	0.00145068	5.83608	0.397199	8	AGGTTCTAAAAATCGAAAACAGGTGATGTC	GCAGGTGC	-	Transfac
4	M00119_Max	-15	0.0014734	5.92749	0.397199	14	AGGTTCTAAAAATCGAAAACAGGTGATGTC	AAACCACGTGGTTT	+	Transfac
4	M01808_NMYC	-19	0.00150493	6.05435	0.397199	6	AGGTTCTAAAAATCGAAAACAGGTGATGTC	CAGATG	-	Transfac
4	M00070_Tal-1beta:ITF-2	-14	0.00152434	6.13243	0.397199	16	AGGTTCTAAAAATCGAAAACAGGTGATGTC	GGGAACAGATGGTCTC	+	Transfac
4	M00929_MyoD	-13	0.0015882	6.38934	0.39745	17	AGGTTCTAAAAATCGAAAACAGGTGATGTC	CCGCAGCAGGTGGCGAAG	+	Transfac
4	M00071_E47	-14	0.00171749	6.90947	0.41678	16	AGGTTCTAAAAATCGAAAACAGGTGATGTC	AATAACAGGTGTTCAC	+	Transfac
4	MYF6_full	-17	0.00184722	7.43137	0.425292	10	AGGTTCTAAAAATCGAAAACAGGTGATGTC	AACAGCTGTT	-	Jolma et al
4	M03124_hlh-2:lin-32	-14	0.00185878	7.47789	0.425292	16	AGGTTCTAAAAATCGAAAACAGGTGATGTC	AAGAACAGCTGTTCTC	+	Transfac
4	M02781_MRF4	-13	0.00217472	8.74891	0.44297	16	AGGTTCTAAAAATCGAAAACAGGTGATGTC	GAAGAACAGGTGTCCG	+	Transfac
4	UP00036_1_Myf6_primary	-13	0.00217472	8.74891	0.44297	16	AGGTTCTAAAAATCGAAAACAGGTGATGTC	GAAGAACAGGTGTCCG	+	uniprobe_mouse
4	M00233_MEF-2	2	0.00228537	9.19406	0.44297	20	AGGTTCTAAAAATCGAAAACAGGTGATGTC	ACTGTTACTAAAAATAGAAACT	+	Transfac
4	M00413_AREB6	-16	0.00247783	9.9683	0.44297	12	AGGTTCTAAAAATCGAAAACAGGTGATGTC	GTACAGGTGAAT	-	Transfac
5	MA0142.1_Pou5f1::Sox2	-16	1.08879e-05	0.043802	0.0706918	14	CAATTTGGTCTAATAGCTTTGATATGCTAA	CTTTGTTATGCAAAT	+	JASPAR_CORE_2014
5	M02246_Sox2	-15	1.75719e-05	0.0706918	0.0706918	15	CAATTTGGTCTAATAGCTTTGATATGCTAA	CCTTTGTTATGCAAA	+	Transfac
5	M01594_TCF-3	-15	4.89573e-05	0.196955	0.131303	13	CAATTTGGTCTAATAGCTTTGATATGCTAA	CCTTTGTTTTGTT	+	Transfac
5	M01125_Oct-4_(POU5F1)	-16	0.000110207	0.443363	0.221681	14	CAATTTGGTCTAATAGCTTTGATATGCTAA	TATTGTTATGCAAAT	+	Transfac
5	POU3F4_DBD_1	-22	0.000515145	2.07243	0.692554	8	CAATTTGGTCTAATAGCTTTGATATGCTAA	TATGCAAAT	+	Jolma et al
5	M01272_SOX2	-11	0.000516446	2.07766	0.692554	16	CAATTTGGTCTAATAGCTTTGATATGCTAA	AACCCCATTGTTATGC	+	Transfac
5	M00805_LEF1	-16	0.000657869	2.64661	0.711524	6	CAATTTGGTCTAATAGCTTTGATATGCTAA	CTTTGA	-	Transfac
5	M01247_Nanog	-10	0.000707456	2.8461	0.711524	20	CAATTTGGTCTAATAGCTTTGATATGCTAA	TGCTTCCTTTGTTTTTTAAA	-	Transfac
5	M01124_Oct-4_(POU5F1)	-17	0.000836814	3.3665	0.748112	13	CAATTTGGTCTAATAGCTTTGATATGCTAA	ATTGTCATGCTAATG	+	Transfac
5	M01092_TCF	-11	0.00128843	5.18337	0.935752	16	CAATTTGGTCTAATAGCTTTGATATGCTAA	TGTTCTTTTGATATCT	-	Transfac
5	POU2F3_DBD_1	-22	0.00129224	5.19868	0.935752	8	CAATTTGGTCTAATAGCTTTGATATGCTAA	TATGCAAAT	+	Jolma et al
5	POU5F1P1_DBD_1	-22	0.00145248	5.84331	0.935752	8	CAATTTGGTCTAATAGCTTTGATATGCTAA	TATGCAAAT	+	Jolma et al
5	M00464_POU3F2	-21	0.0015119	6.08239	0.935752	9	CAATTTGGTCTAATAGCTTTGATATGCTAA	TTATGTTAAT	+	Transfac
5	MA0053.1_MNB1A	-15	0.00166204	6.68639	0.955198	5	CAATTTGGTCTAATAGCTTTGATATGCTAA	GCTTT	-	JASPAR_CORE_2014
5	MA0064.1_PBF	-15	0.00211932	8.52601	1	5	CAATTTGGTCTAATAGCTTTGATATGCTAA	GCTTT	-	JASPAR_CORE_2014
5	M03794_LEF-1	-15	0.00212191	8.53643	1	7	CAATTTGGTCTAATAGCTTTGATATGCTAA	CCTTTGA	-	Transfac
5	Pou2f2_DBD_2	-22	0.00241808	9.72793	1	8	CAATTTGGTCTAATAGCTTTGATATGCTAA	TATGCAAAT	+	Jolma et al
6	MA0527.1_ZBTB33	0	0.000364999	1.46839	1	15	CTCTAGCGAGCTCTAGCTCCCAACTATTTA	CTCTCGCGAGATCTG	+	JASPAR_CORE_2014
7	M01005_STE11	-1	1.55666e-06	0.00626243	0.0125249	12	ATTTCTTGGTTCTCTGCATTGAAGGGCAT	TTTCTTTGTTCT	-	Transfac
7	M01030_Rim101p	-1	6.07719e-05	0.244485	0.244485	8	ATTTCTTGGTTCTCTGCATTGAAGGGCAT	TTTCTTGG	-	Transfac
7	M01591_Tal-1_(Scl)	-4	0.000181965	0.732043	0.488029	13	ATTTCTTGGTTCTCTGCATTGAAGGGCAT	CTTCCTTATCTCT	+	Transfac
7	M00274_STE11	2	0.000679234	2.73256	1	16	ATTTCTTGGTTCTCTGCATTGAAGGGCAT	AAGTTTCTTTGTTTTTTT	+	Transfac
8	MA0514.1_Sox3	-4	1.47463e-05	0.0593242	0.0607997	10	ATTTCCTTTGTTCCTTGTGTAGACTTGGTT	CCTTTGTTTT	+	JASPAR_CORE_2014
8	M01308_Sox4	-4	1.51391e-05	0.0609044	0.0607997	8	ATTTCCTTTGTTCCTTGTGTAGACTTGGTT	CCTTTGTT	-	Transfac
8	MA0143.3_Sox2	-4	3.10522e-05	0.124923	0.0831387	8	ATTTCCTTTGTTCCTTGTGTAGACTTGGTT	CCTTTGTT	+	JASPAR_CORE_2014
8	TCF7L1_full	-4	0.000176854	0.711482	0.299745	12	ATTTCCTTTGTTCCTTGTGTAGACTTGGTT	CCTTTGATCTTT	-	Jolma et al
8	Tcf7_DBD	-4	0.00018659	0.750653	0.299745	12	ATTTCCTTTGTTCCTTGTGTAGACTTGGTT	CCTTTGATCTTT	-	Jolma et al
8	M02795_Sox11	0	0.000254723	1.02475	0.30354	17	ATTTCCTTTGTTCCTTGTGTAGACTTGGTT	TAGTCCTTTGTTCTTAT	-	Transfac
8	UP00030_1_Sox11_primary	0	0.000287892	1.15819	0.30354	17	ATTTCCTTTGTTCCTTGTGTAGACTTGGTT	TAGTCCTTTGTTCTTAT	-	uniprobe_mouse
8	M00978_LEF1,_TCF1	-4	0.000329878	1.3271	0.30354	11	ATTTCCTTTGTTCCTTGTGTAGACTTGGTT	CCTTTGATGTT	+	Transfac
8	MA0515.1_Sox6	-4	0.000359987	1.44823	0.30354	10	ATTTCCTTTGTTCCTTGTGTAGACTTGGTT	CCATTGTTTT	+	JASPAR_CORE_2014
8	LEF1_DBD	-1	0.000446424	1.79596	0.30354	15	ATTTCCTTTGTTCCTTGTGTAGACTTGGTT	AACCCTTTGATCTTT	-	Jolma et al
8	M00362_dTCF	-4	0.000457014	1.83857	0.30354	11	ATTTCCTTTGTTCCTTGTGTAGACTTGGTT	CCTTTGATCTT	+	Transfac
8	M01590_SMAD1	-3	0.000473782	1.90602	0.30354	12	ATTTCCTTTGTTCCTTGTGTAGACTTGGTT	TCCTTTGTTTTT	-	Transfac
8	M01005_STE11	-2	0.000550144	2.21323	0.30354	12	ATTTCCTTTGTTCCTTGTGTAGACTTGGTT	TTTCTTTGTTCT	-	Transfac
8	M01284_SOX9	-2	0.000565376	2.27451	0.30354	11	ATTTCCTTTGTTCCTTGTGTAGACTTGGTT	GTCCTTTGTTT	-	Transfac
8	UP00062_1_Sox4_primary	0	0.000612587	2.46444	0.30354	17	ATTTCCTTTGTTCCTTGTGTAGACTTGGTT	TAGTCCTTTGTTCTTCT	-	uniprobe_mouse
8	M02804_Sox30	0	0.000642441	2.58454	0.30354	16	ATTTCCTTTGTTCCTTGTGTAGACTTGGTT	AATTCCATTGTTCAAT	-	Transfac
8	UP00023_1_Sox30_primary	0	0.000642441	2.58454	0.30354	16	ATTTCCTTTGTTCCTTGTGTAGACTTGGTT	AATTCCATTGTTCAAT	-	uniprobe_mouse
8	Foxg1_DBD_1	-15	0.000772083	3.10609	0.344528	15	ATTTCCTTTGTTCCTTGTGTAGACTTGGTT	TGTTTACACTTGTTTAT	-	Jolma et al
8	MA0077.1_SOX9	-4	0.000996454	4.00874	0.406449	9	ATTTCCTTTGTTCCTTGTGTAGACTTGGTT	CCATTGTTC	+	JASPAR_CORE_2014
8	M03138_SOX10	-5	0.00112329	4.51899	0.406449	6	ATTTCCTTTGTTCCTTGTGTAGACTTGGTT	CTTTGT	+	Transfac
8	MA0442.1_SOX10	-5	0.00112329	4.51899	0.406449	6	ATTTCCTTTGTTCCTTGTGTAGACTTGGTT	CTTTGT	+	JASPAR_CORE_2014
8	M02817_Tcf7	0	0.00112717	4.5346	0.406449	17	ATTTCCTTTGTTCCTTGTGTAGACTTGGTT	TATTCCTTTGATCTATA	-	Transfac
8	M03794_LEF-1	-4	0.00120472	4.8466	0.406449	7	ATTTCCTTTGTTCCTTGTGTAGACTTGGTT	CCTTTGA	-	Transfac
8	UP00054_1_Tcf7_primary	0	0.00121446	4.88579	0.406449	17	ATTTCCTTTGTTCCTTGTGTAGACTTGGTT	TTTTCCTTTGATCTATA	-	uniprobe_mouse
8	M02019_LEF-1	-4	0.0012947	5.2086	0.415971	7	ATTTCCTTTGTTCCTTGTGTAGACTTGGTT	CCTTTGA	-	Transfac
8	UP00083_1_Tcf7l2_primary	0	0.00135734	5.46059	0.419323	17	ATTTCCTTTGTTCCTTGTGTAGACTTGGTT	ATTTCCTTTGATCTATA	+	uniprobe_mouse
8	M00274_STE11	1	0.0014746	5.93233	0.438676	17	ATTTCCTTTGTTCCTTGTGTAGACTTGGTT	AAGTTTCTTTGTTTTTTT	+	Transfac
8	M02816_Tcf3	0	0.00195534	7.86634	0.525217	17	ATTTCCTTTGTTCCTTGTGTAGACTTGGTT	TTTTCCTTTGATCTATA	-	Transfac
8	M03141_D	-3	0.00198559	7.98805	0.525217	11	ATTTCCTTTGTTCCTTGTGTAGACTTGGTT	TCCATTGTTCT	+	Transfac
8	MA0445.1_D	-3	0.00198559	7.98805	0.525217	11	ATTTCCTTTGTTCCTTGTGTAGACTTGGTT	TCCATTGTTCT	+	JASPAR_CORE_2014
8	UP00058_1_Tcf3_primary	0	0.00202707	8.15489	0.525217	17	ATTTCCTTTGTTCCTTGTGTAGACTTGGTT	TTTTCCTTTGATCTATA	-	uniprobe_mouse
8	MA0523.1_TCF7L2	-2	0.00218056	8.77238	0.542372	14	ATTTCCTTTGTTCCTTGTGTAGACTTGGTT	TTCCTTTGATCTTT	-	JASPAR_CORE_2014
8	SMAD3_DBD	-15	0.00231609	9.31765	0.542372	10	ATTTCCTTTGTTCCTTGTGTAGACTTGGTT	TGTCTAGACG	-	Jolma et al
8	SOX9_DBD	-4	0.00234829	9.44716	0.542372	9	ATTTCCTTTGTTCCTTGTGTAGACTTGGTT	CCATTGTTC	-	Jolma et al
8	Foxj3_DBD_2	-8	0.00236338	9.50787	0.542372	14	ATTTCCTTTGTTCCTTGTGTAGACTTGGTT	TGTTTATTGTTTAC	-	Jolma et al
9	M01733_MZF1	-20	1.47976e-05	0.0595308	0.118991	7	TGGCCACGGCCAAGGCCGGGTGGGGAGCTG	TGGGGAG	+	Transfac
9	MA0056.1_MZF1_1-4	-20	0.000230816	0.928573	0.55133	6	TGGCCACGGCCAAGGCCGGGTGGGGAGCTG	TGGGGA	+	JASPAR_CORE_2014
9	M00083_MZF1	-18	0.000237569	0.955739	0.55133	8	TGGCCACGGCCAAGGCCGGGTGGGGAGCTG	AGTGGGGA	+	Transfac
9	M01874_EKLF	-15	0.000286727	1.1535	0.55133	10	TGGCCACGGCCAAGGCCGGGTGGGGAGCTG	CAGGGTGTGG	-	Transfac
9	FOXO6_DBD_3	-14	0.000460284	1.85172	0.55133	14	TGGCCACGGCCAAGGCCGGGTGGGGAGCTG	GTCGTGTGGGGAAA	-	Jolma et al
9	M01647_YPR022C	-19	0.000503068	2.02384	0.55133	6	TGGCCACGGCCAAGGCCGGGTGGGGAGCTG	GTGGGG	-	Transfac
9	FOXO4_DBD_3	-16	0.000628628	2.52897	0.55133	12	TGGCCACGGCCAAGGCCGGGTGGGGAGCTG	CGTGTGGGGAAA	-	Jolma et al
9	M01593_Zfx	-6	0.000641325	2.58005	0.55133	16	TGGCCACGGCCAAGGCCGGGTGGGGAGCTG	GCGCCGCGGCCTGGCC	-	Transfac
9	M01858_AP-2beta	-8	0.000641325	2.58005	0.55133	16	TGGCCACGGCCAAGGCCGGGTGGGGAGCTG	GCGGCGGCCTGGGGGG	+	Transfac
9	FOXO1_DBD_3	-16	0.000786335	3.16342	0.55133	12	TGGCCACGGCCAAGGCCGGGTGGGGAGCTG	CGTGTGGGGAAA	-	Jolma et al
9	M03553_KLF3	-15	0.000792757	3.18926	0.55133	9	TGGCCACGGCCAAGGCCGGGTGGGGAGCTG	CAGGGTGTG	+	Transfac
9	MA0436.1_YPR022C	-18	0.000822757	3.30995	0.55133	7	TGGCCACGGCCAAGGCCGGGTGGGGAGCTG	CGTGGGG	-	JASPAR_CORE_2014
9	M01113_CACD	-17	0.00104091	4.18757	0.611216	8	TGGCCACGGCCAAGGCCGGGTGGGGAGCTG	GGGTGTGG	-	Transfac
9	M00378_Pax-4	-16	0.00135615	5.45579	0.611216	12	TGGCCACGGCCAAGGCCGGGTGGGGAGCTG	CGGGTGGGGATT	-	Transfac
9	FOXO3_full_3	-17	0.00139956	5.63045	0.611216	11	TGGCCACGGCCAAGGCCGGGTGGGGAGCTG	GTGTGGGGAAA	-	Jolma et al
9	M01672_ASH1	-15	0.00159156	6.40286	0.611216	10	TGGCCACGGCCAAGGCCGGGTGGGGAGCTG	CCGGATCGGG	+	Transfac
9	M01303_SP1	-16	0.00165675	6.6651	0.611216	11	TGGCCACGGCCAAGGCCGGGTGGGGAGCTG	GGGGCGGGGGG	+	Transfac
9	M02901_Sox13	-12	0.00167225	6.72745	0.611216	17	TGGCCACGGCCAAGGCCGGGTGGGGAGCTG	GTATTGGGTGGGTATTT	+	Transfac
9	UP00096_2_Sox13_secondary	-12	0.00167225	6.72745	0.611216	17	TGGCCACGGCCAAGGCCGGGTGGGGAGCTG	GTATTGGGTGGGTATTT	+	uniprobe_mouse
9	M00171_Adf-1	-3	0.00173234	6.96921	0.611216	16	TGGCCACGGCCAAGGCCGGGTGGGGAGCTG	CCGCCGCTGCCGCCGG	+	Transfac
9	UP00099_2_Ascl2_secondary	-13	0.00173234	6.96921	0.611216	16	TGGCCACGGCCAAGGCCGGGTGGGGAGCTG	AATAGGGCGGGGATAG	-	uniprobe_mouse
9	MA0276.1_ASH1	-15	0.00179145	7.20702	0.611216	10	TGGCCACGGCCAAGGCCGGGTGGGGAGCTG	CCGGATCGGG	+	JASPAR_CORE_2014
9	M02841_Ascl2	-13	0.00180981	7.28086	0.611216	16	TGGCCACGGCCAAGGCCGGGTGGGGAGCTG	AATAGGGCGGGGATAG	-	Transfac
9	M03558_P73	-8	0.00182425	7.33896	0.611216	20	TGGCCACGGCCAAGGCCGGGTGGGGAGCTG	GTCAAGGCCTGCCCCTGACT	+	Transfac
9	M02105_NF-E4	-15	0.00206736	8.31699	0.65669	12	TGGCCACGGCCAAGGCCGGGTGGGGAGCTG	CTGGCGAGGGTG	-	Transfac
9	M01638_SKN7	-13	0.00212331	8.54206	0.65669	5	TGGCCACGGCCAAGGCCGGGTGGGGAGCTG	GGCCA	+	Transfac
10	M00788_EmBP-1b	-4	0.000682257	2.74472	1	10	CTCCTCCAAGTGTACCTTTCCGATTTTGCA	TCCACGTGTA	-	Transfac
10	M01204_SPI-B	-10	0.00115434	4.64393	1	17	CTCCTCCAAGTGTACCTTTCCGATTTTGCA	AGGAACTTCCTCTTTTT	-	Transfac
10	MA0550.1_BZR1	-2	0.0022185	8.92503	1	14	CTCCTCCAAGTGTACCTTTCCGATTTTGCA	AAGCCACGTGTCCA	+	JASPAR_CORE_2014
11	MA0502.1_NFYB	-13	4.63981e-05	0.186659	0.373319	15	ACACGAGTGAGGACCGGGCACCAATCAGGT	AAATGGACCAATCAG	+	JASPAR_CORE_2014
11	M00185_NF-Y	-17	0.000229423	0.922968	0.557246	11	ACACGAGTGAGGACCGGGCACCAATCAGGT	TAACCAATCAC	+	Transfac
11	M00309_ACAAT	-17	0.000347895	1.39958	0.557246	9	ACACGAGTGAGGACCGGGCACCAATCAGGT	CCACCAATC	-	Transfac
11	MA0314.1_HAP3	-14	0.000463024	1.86274	0.557246	15	ACACGAGTGAGGACCGGGCACCAATCAGGT	TCTGAACCAATCAGA	-	JASPAR_CORE_2014
11	M00287_NF-Y	-15	0.000579979	2.33325	0.557246	15	ACACGAGTGAGGACCGGGCACCAATCAGGT	ATCAGCCAATCAGAGC	+	Transfac
11	M01017_Pbx-1	-17	0.000703969	2.83207	0.557246	12	ACACGAGTGAGGACCGGGCACCAATCAGGT	ACATCAATCAAA	+	Transfac
11	M01523_Phd1	-8	0.000783029	3.15013	0.557246	21	ACACGAGTGAGGACCGGGCACCAATCAGGT	GGGGAGCATGCATCACGGAGG	+	Transfac
11	MA0060.2_NFYA	-16	0.000809536	3.25676	0.557246	14	ACACGAGTGAGGACCGGGCACCAATCAGGT	TGGACCAATCAGCACTCT	-	JASPAR_CORE_2014
11	M02434_HAP4	-19	0.000933343	3.75484	0.557246	11	ACACGAGTGAGGACCGGGCACCAATCAGGT	ACCAATCAGAGGCGA	+	Transfac
11	MA0315.1_HAP4	-19	0.000933343	3.75484	0.557246	11	ACACGAGTGAGGACCGGGCACCAATCAGGT	ACCAATCAGAGGCGA	+	JASPAR_CORE_2014
11	M00323_Muscle	-12	0.000943015	3.79375	0.557246	18	ACACGAGTGAGGACCGGGCACCAATCAGGT	CCCCGCCCCCACGCAGGGGCC	+	Transfac
11	M00775_NF-Y	-14	0.000943197	3.79448	0.557246	13	ACACGAGTGAGGACCGGGCACCAATCAGGT	CCTTAGCCAATCA	+	Transfac
11	M00324_Muscle	-12	0.00097851	3.93654	0.557246	18	ACACGAGTGAGGACCGGGCACCAATCAGGT	CCCCGGCCCCATGCAGGCGGC	+	Transfac
11	MA0316.1_HAP5	-19	0.00102244	4.11326	0.557246	11	ACACGAGTGAGGACCGGGCACCAATCAGGT	ACCAATCAGATCCCA	-	JASPAR_CORE_2014
11	M00209_NF-Y	-15	0.00103886	4.17934	0.557246	14	ACACGAGTGAGGACCGGGCACCAATCAGGT	ACTAACCAATCAGA	-	Transfac
11	M02922_Tcf7l2	-15	0.0011276	4.53633	0.557343	15	ACACGAGTGAGGACCGGGCACCAATCAGGT	GAAGATCAATCACTAA	+	Transfac
11	UP00083_2_Tcf7l2_secondary	-15	0.00117758	4.73741	0.557343	15	ACACGAGTGAGGACCGGGCACCAATCAGGT	GAAGATCAATCACTAA	+	uniprobe_mouse
11	M02878_Lef1	-15	0.00152386	6.13048	0.645314	15	ACACGAGTGAGGACCGGGCACCAATCAGGT	GAAGATCAATCACTTA	+	Transfac
11	UP00067_2_Lef1_secondary	-15	0.00152386	6.13048	0.645314	15	ACACGAGTGAGGACCGGGCACCAATCAGGT	GAAGATCAATCACTTA	+	uniprobe_mouse
11	M03185_BBM	-15	0.00164164	6.60432	0.660432	10	ACACGAGTGAGGACCGGGCACCAATCAGGT	GGGCGCCACT	+	Transfac
11	M01560_Stp2	-7	0.00205132	8.25245	0.721652	20	ACACGAGTGAGGACCGGGCACCAATCAGGT	TCGTCGTGCGGCGCCGATTA	-	Transfac
11	MA0395.1_STP2	-7	0.00205132	8.25245	0.721652	20	ACACGAGTGAGGACCGGGCACCAATCAGGT	TCGTCGTGCGGCGCCGATCA	-	JASPAR_CORE_2014
11	M02106_NF-YA	-17	0.00206289	8.299	0.721652	13	ACACGAGTGAGGACCGGGCACCAATCAGGT	CAGCCAATCAGAGC	+	Transfac
12	M00658_PU.1	-8	2.65346e-05	0.106749	0.213498	8	CTGTTTTTCTTCCTCTGTGGGTCAGGCCAA	CTTCCTCT	-	Transfac
12	M01266_ELF1	-8	8.6944e-05	0.349776	0.349776	6	CTGTTTTTCTTCCTCTGTGGGTCAGGCCAA	CTTCCT	-	Transfac
12	M02031_SPI1	-8	0.000160069	0.643957	0.372778	6	CTGTTTTTCTTCCTCTGTGGGTCAGGCCAA	CTTCCT	-	Transfac
12	M01722_RORbeta	-17	0.000185323	0.745556	0.372778	7	CTGTTTTTCTTCCTCTGTGGGTCAGGCCAA	TAGGTCA	-	Transfac
12	M01674_MET28	-14	0.000322031	1.29553	0.431844	6	CTGTTTTTCTTCCTCTGTGGGTCAGGCCAA	CTGTGG	+	Transfac
12	MA0332.1_MET28	-14	0.000322031	1.29553	0.431844	6	CTGTTTTTCTTCCTCTGTGGGTCAGGCCAA	CTGTGG	+	JASPAR_CORE_2014
12	MA0081.1_SPIB	-9	0.00058694	2.36126	0.674645	7	CTGTTTTTCTTCCTCTGTGGGTCAGGCCAA	TTCCTCT	-	JASPAR_CORE_2014
12	M02111_NR1B2	-18	0.000933678	3.75619	0.939047	7	CTGTTTTTCTTCCTCTGTGGGTCAGGCCAA	GGGTCAG	-	Transfac
12	MA0559.1_PI	-4	0.00182031	7.3231	1	14	CTGTTTTTCTTCCTCTGTGGGTCAGGCCAA	TTTTCCTTTTTTGG	-	JASPAR_CORE_2014
12	M01172_PU.1	0	0.00183987	7.40178	1	19	CTGTTTTTCTTCCTCTGTGGGTCAGGCCAA	AACTTTCACTTCCTCTTTT	+	Transfac
12	UP00009_2_Nr2f2_secondary	-12	0.00207115	8.33222	1	16	CTGTTTTTCTTCCTCTGTGGGTCAGGCCAA	CGCGCCGGGTCACGTA	+	uniprobe_mouse
12	M02887_Nr2f2	-12	0.00213901	8.60522	1	16	CTGTTTTTCTTCCTCTGTGGGTCAGGCCAA	CGCGCCGGGTCACGTA	+	Transfac
12	SPIC_full	-6	0.00216996	8.72973	1	14	CTGTTTTTCTTCCTCTGTGGGTCAGGCCAA	TACTTCCTCTTTTT	-	Jolma et al
12	MA0555.1_SVP	-5	0.00234761	9.44443	1	20	CTGTTTTTCTTCCTCTGTGGGTCAGGCCAA	TTCTTTCCATTTTTGGTAAT	-	JASPAR_CORE_2014
12	M01660_GABPalpha	-8	0.00245039	9.8579	1	6	CTGTTTTTCTTCCTCTGTGGGTCAGGCCAA	CTTCCG	+	Transfac
13	M02269_FEV	-8	1.51923e-05	0.0611187	0.0611187	8	CGAGAGATCAGGAAATATTTAGCTCAATCT	CAGGAAAT	+	Transfac
13	MA0156.1_FEV	-8	1.51923e-05	0.0611187	0.0611187	8	CGAGAGATCAGGAAATATTTAGCTCAATCT	CAGGAAAT	+	JASPAR_CORE_2014
13	M01591_Tal-1_(Scl)	-2	0.000210482	0.846771	0.564514	13	CGAGAGATCAGGAAATATTTAGCTCAATCT	AGAGATAAGGAAG	-	Transfac
13	MA0035.3_Gata1	-2	0.000423351	1.70314	0.85157	11	CGAGAGATCAGGAAATATTTAGCTCAATCT	ACAGATAAGAA	-	JASPAR_CORE_2014
13	MA0482.1_Gata4	-1	0.000926118	3.72577	0.995455	11	CGAGAGATCAGGAAATATTTAGCTCAATCT	GGGAGATAAGA	-	JASPAR_CORE_2014
13	M01725_TR4	-1	0.00108875	4.38005	0.995455	11	CGAGAGATCAGGAAATATTTAGCTCAATCT	CAAAGGTCAGG	-	Transfac
13	M00746_Elf-1	-4	0.00113852	4.58026	0.995455	12	CGAGAGATCAGGAAATATTTAGCTCAATCT	ATAAGAGGAAAT	+	Transfac
13	M01197_Elf5	-6	0.00114856	4.62066	0.995455	11	CGAGAGATCAGGAAATATTTAGCTCAATCT	ATAAGGAAGTA	+	Transfac
13	M00340_c-Ets	-6	0.00149077	5.99736	0.995455	14	CGAGAGATCAGGAAATATTTAGCTCAATCT	GACAGGAAGTAATT	+	Transfac
13	M00632_GATA-4	-2	0.00153514	6.17588	0.995455	12	CGAGAGATCAGGAAATATTTAGCTCAATCT	AGATAACAGGGA	+	Transfac
13	M01207_c-Ets-2	-8	0.00155768	6.26656	0.995455	7	CGAGAGATCAGGAAATATTTAGCTCAATCT	CAGGAAG	-	Transfac
13	M00971_Ets	-8	0.00183129	7.36726	0.995455	8	CGAGAGATCAGGAAATATTTAGCTCAATCT	GAGGAAGT	-	Transfac
13	M00771_Ets	-8	0.00226457	9.11037	0.995455	12	CGAGAGATCAGGAAATATTTAGCTCAATCT	CAGGAAGTGGTT	-	Transfac
13	M03579_PEA3	-9	0.00236887	9.52997	0.995455	7	CGAGAGATCAGGAAATATTTAGCTCAATCT	AGGAAGT	+	Transfac
14	M01030_Rim101p	-22	0.000476686	1.91771	1	8	CAGAACCAGCCAGGAATATAGCCCAAGAAA	CCAAGAAA	+	Transfac
14	M01616_ACE2	-4	0.000578182	2.32603	1	6	CAGAACCAGCCAGGAATATAGCCCAAGAAA	ACCAGC	+	Transfac
14	MA0379.1_SIG1	-15	0.000829876	3.33859	1	5	CAGAACCAGCCAGGAATATAGCCCAAGAAA	ATATA	+	JASPAR_CORE_2014
14	M01776_TR4	-9	0.000891004	3.58451	1	7	CAGAACCAGCCAGGAATATAGCCCAAGAAA	CCAGGAA	+	Transfac
14	MA0402.1_SWI5	-3	0.00121311	4.88033	1	8	CAGAACCAGCCAGGAATATAGCCCAAGAAA	AACCAGCA	-	JASPAR_CORE_2014
14	M01625_SWI5	-4	0.00154631	6.22082	1	7	CAGAACCAGCCAGGAATATAGCCCAAGAAA	ACCAGCA	-	Transfac
14	M01037_GLI	-2	0.00196036	7.88654	1	12	CAGAACCAGCCAGGAATATAGCCCAAGAAA	GGACCACCCAGG	-	Transfac
15	MA0532.1_STAT92E	-1	0.0020364	8.19244	1	15	CATTCTACGAACTGCAGGCCTTCACAAATC	TTTCCTGGAATTCCG	-	JASPAR_CORE_2014
15	M03558_P73	-5	0.00207604	8.35191	1	20	CATTCTACGAACTGCAGGCCTTCACAAATC	AGTCAGGGGCAGGCCTTGAC	-	Transfac
16	M00171_Adf-1	-9	1.34093e-05	0.0539457	0.107854	16	CGATGAACCGGGGCGGCAGCAGCCCGTCGG	TCGGCGGCAGCGGCGG	-	Transfac
16	M00923_Adf-1	-4	7.05438e-05	0.283798	0.283699	21	CGATGAACCGGGGCGGCAGCAGCCCGTCGG	CGCAGTCAGCGGCTGCAGCGC	-	Transfac
16	M00321_Muscle_initiator	-3	0.000360927	1.45201	0.838451	21	CGATGAACCGGGGCGGCAGCAGCCCGTCGG	GGCGCCGGGGTGGCGGCGGGA	-	Transfac
16	M03172_CEJ1	-9	0.00104352	4.19809	0.838451	10	CGATGAACCGGGGCGGCAGCAGCCCGTCGG	GGGGCGGCAT	-	Transfac
16	M00982_KROX	-9	0.00107605	4.32894	0.838451	14	CGATGAACCGGGGCGGCAGCAGCCCGTCGG	GGGGCGGGGGCGGG	-	Transfac
16	M03168_DEAR3	-9	0.00123549	4.97037	0.838451	10	CGATGAACCGGGGCGGCAGCAGCCCGTCGG	GGGGCGGCAT	-	Transfac
16	M03203_RAP2.10	-9	0.00138099	5.55572	0.838451	10	CGATGAACCGGGGCGGCAGCAGCCCGTCGG	GGGGCGGCAT	-	Transfac
16	M01700_DREB1B	-25	0.00151267	6.08546	0.838451	5	CGATGAACCGGGGCGGCAGCAGCCCGTCGG	GTCGG	-	Transfac
16	M00323_Muscle	-3	0.00156169	6.28269	0.838451	21	CGATGAACCGGGGCGGCAGCAGCCCGTCGG	GGCCCCTGCGTGGGGCCGGAA	-	Transfac
16	M03195_CBF2	-12	0.00162905	6.55369	0.838451	10	CGATGAACCGGGGCGGCAGCAGCCCGTCGG	TCGGCGGCAT	-	Transfac
16	M03197_RAP2.6	-12	0.00172048	6.92149	0.838451	10	CGATGAACCGGGGCGGCAGCAGCCCGTCGG	GTGGCGGCAT	-	Transfac
16	M01073_HIC1	-9	0.00175993	7.0802	0.838451	18	CGATGAACCGGGGCGGCAGCAGCCCGTCGG	GGCCCGCGGGCACCCCCC	-	Transfac
16	M03199_CBF1	-12	0.00191775	7.71509	0.838451	10	CGATGAACCGGGGCGGCAGCAGCCCGTCGG	TCGGCGGCAT	-	Transfac
16	M03207_ERF110	-12	0.00213573	8.59206	0.838451	10	CGATGAACCGGGGCGGCAGCAGCCCGTCGG	GTGGCGGCCT	-	Transfac
16	M03170_ERF13	-16	0.00237637	9.56014	0.838451	10	CGATGAACCGGGGCGGCAGCAGCCCGTCGG	AGGCCGCCCG	+	Transfac
17	M00805_LEF1	-7	8.35982e-05	0.336316	0.672631	6	TAAAGTTCTTTGAGATCCCTGGATACAAAG	CTTTGA	-	Transfac
17	MA0407.1_THI2	-4	0.000279862	1.12588	1	15	TAAAGTTCTTTGAGATCCCTGGATACAAAG	GTTCTTAGAGTTTCC	-	JASPAR_CORE_2014
17	M02019_LEF-1	-6	0.00185202	7.45069	1	7	TAAAGTTCTTTGAGATCCCTGGATACAAAG	CCTTTGA	-	Transfac
17	VDR_full	-2	0.00217364	8.74457	1	16	TAAAGTTCTTTGAGATCCCTGGATACAAAG	GAGTTCATTGAGTTCA	+	Jolma et al
17	M01286_SOX	-7	0.00224718	9.04041	1	7	TAAAGTTCTTTGAGATCCCTGGATACAAAG	CTTTGAA	+	Transfac
18	M01816_ZBP89	0	5.0041e-05	0.201315	0.156322	10	TGGGGGCGGGTGGAACAACGGGCCGGTGAG	TGGGGGAGGG	-	Transfac
18	M01303_SP1	-2	6.6858e-05	0.26897	0.156322	11	TGGGGGCGGGTGGAACAACGGGCCGGTGAG	GGGGCGGGGGG	+	Transfac
18	M00933_Sp1	-1	8.19555e-05	0.329707	0.156322	10	TGGGGGCGGGTGGAACAACGGGCCGGTGAG	GGGGGCGGGG	-	Transfac
18	M00649_MAZ	-2	0.000115011	0.462689	0.156322	8	TGGGGGCGGGTGGAACAACGGGCCGGTGAG	GGGGAGGG	+	Transfac
18	M03139_btd	0	0.000117124	0.47119	0.156322	10	TGGGGGCGGGTGGAACAACGGGCCGGTGAG	AGGGGGCGGA	+	Transfac
18	MA0443.1_btd	0	0.000117124	0.47119	0.156322	10	TGGGGGCGGGTGGAACAACGGGCCGGTGAG	AGGGGGCGGA	+	JASPAR_CORE_2014
18	M00807_Egr	1	0.000152233	0.612433	0.174155	10	TGGGGGCGGGTGGAACAACGGGCCGGTGAG	GTGGGGGCGAC	+	Transfac
18	M02281_SP1	-1	0.000185911	0.747921	0.185842	10	TGGGGGCGGGTGGAACAACGGGCCGGTGAG	GGGGGCGGGG	-	Transfac
18	M01273_SP4	-1	0.000208862	0.840252	0.185842	11	TGGGGGCGGGTGGAACAACGGGCCGGTGAG	GGGGGCGGGGC	-	Transfac
18	MA0079.3_SP1	-1	0.000270429	1.08793	0.21656	11	TGGGGGCGGGTGGAACAACGGGCCGGTGAG	GGGGGCGGGGC	-	JASPAR_CORE_2014
18	M01597_Zfp281	0	0.000299516	1.20495	0.218048	11	TGGGGGCGGGTGGAACAACGGGCCGGTGAG	TGGGGGAGGGG	+	Transfac
18	M01873_Egr-1	1	0.000380698	1.53155	0.227389	9	TGGGGGCGGGTGGAACAACGGGCCGGTGAG	GCGGGGGCGG	+	Transfac
18	M00196_Sp1	0	0.000397926	1.60086	0.227389	13	TGGGGGCGGGTGGAACAACGGGCCGGTGAG	GGGGGGCGGGGCC	+	Transfac
18	KLF16_DBD	-1	0.000425927	1.7135	0.227389	11	TGGGGGCGGGTGGAACAACGGGCCGGTGAG	GGGGGCGTGGC	-	Jolma et al
18	MA0024.2_E2F1	-2	0.000425927	1.7135	0.227389	11	TGGGGGCGGGTGGAACAACGGGCCGGTGAG	CGGGCGGGAGG	+	JASPAR_CORE_2014
18	M00695_ETF	-2	0.000470594	1.8932	0.235534	7	TGGGGGCGGGTGGAACAACGGGCCGGTGAG	GCGGCGG	+	Transfac
18	M03567_Sp2	0	0.000500864	2.01498	0.235938	15	TGGGGGCGGGTGGAACAACGGGCCGGTGAG	GGGGGGCGGGGCCAA	-	Transfac
18	M00970_AtMYB-84	0	0.000590274	2.37467	0.248786	13	TGGGGGCGGGTGGAACAACGGGCCGGTGAG	GGGGGGTAGGTGG	+	Transfac
18	MA0576.1_AtMYB84	0	0.000590274	2.37467	0.248786	13	TGGGGGCGGGTGGAACAACGGGCCGGTGAG	GGGGGGTAGGTGG	+	JASPAR_CORE_2014
18	M00931_Sp1	-2	0.000789212	3.175	0.306676	10	TGGGGGCGGGTGGAACAACGGGCCGGTGAG	GGGGCGGGGC	+	Transfac
18	MA0471.1_E2F6	-3	0.000839361	3.37675	0.306676	11	TGGGGGCGGGTGGAACAACGGGCCGGTGAG	GGGCGGGAAGG	+	JASPAR_CORE_2014
18	M01622_UGA3	-3	0.000874466	3.51798	0.306676	7	TGGGGGCGGGTGGAACAACGGGCCGGTGAG	CGGCGGG	+	Transfac
18	MA0162.2_EGR1	2	0.000880809	3.54349	0.306676	12	TGGGGGCGGGTGGAACAACGGGCCGGTGAG	GGCGGGGGCGGGGG	-	JASPAR_CORE_2014
18	M02831_Zfp281	-1	0.000937108	3.76999	0.309121	15	TGGGGGCGGGTGGAACAACGGGCCGGTGAG	GGGGGGGGGGGGGGA	-	Transfac
18	ZNF740_full	1	0.000965033	3.88233	0.309121	9	TGGGGGCGGGTGGAACAACGGGCCGGTGAG	GTGGGGGGGG	-	Jolma et al
18	M00932_Sp1	0	0.00102541	4.12521	0.31175	13	TGGGGGCGGGTGGAACAACGGGCCGGTGAG	AGGGGGCGGGGCC	+	Transfac
18	UP00021_1_Zfp281_primary	-1	0.0010511	4.22857	0.31175	15	TGGGGGCGGGTGGAACAACGGGCCGGTGAG	GGGGGGGGGGGGGGA	-	uniprobe_mouse
18	MA0469.1_E2F3	3	0.00117798	4.73901	0.336904	12	TGGGGGCGGGTGGAACAACGGGCCGGTGAG	GAGTGGGGGCGGGAG	-	JASPAR_CORE_2014
18	M01122_ZNF219	0	0.00150298	6.04648	0.379612	12	TGGGGGCGGGTGGAACAACGGGCCGGTGAG	GGGGGGGGGGCG	-	Transfac
18	MA0570.1_ABF1	-3	0.00155465	6.25438	0.379612	19	TGGGGGCGGGTGGAACAACGGGCCGGTGAG	GGACACGTGGCACGACGGG	+	JASPAR_CORE_2014
18	ZNF740_DBD	1	0.00157554	6.33839	0.379612	9	TGGGGGCGGGTGGAACAACGGGCCGGTGAG	GTGGGGGGGG	-	Jolma et al
18	M01175_CKROX	-2	0.00168315	6.77131	0.379612	9	TGGGGGCGGGTGGAACAACGGGCCGGTGAG	GGGGAGGGC	-	Transfac
18	M00023_HOXA5_(Hox-1.3)	-2	0.00174957	7.03851	0.379612	28	TGGGGGCGGGTGGAACAACGGGCCGGTGAG	TGGAGGCGACCACTAATGGGGAAGTTGGCA	-	Transfac
18	MA0470.1_E2F4	-3	0.00175274	7.05127	0.379612	11	TGGGGGCGGGTGGAACAACGGGCCGGTGAG	GGGCGGGAAGG	+	JASPAR_CORE_2014
18	SP3_DBD	-1	0.00175274	7.05127	0.379612	11	TGGGGGCGGGTGGAACAACGGGCCGGTGAG	GGGGGCGTGGC	-	Jolma et al
18	M00720_CAC-binding_protein	-1	0.00177192	7.12843	0.379612	9	TGGGGGCGGGTGGAACAACGGGCCGGTGAG	GAGGGTGGG	+	Transfac
18	M01118_WT1	-1	0.00177192	7.12843	0.379612	9	TGGGGGCGGGTGGAACAACGGGCCGGTGAG	GCGGGAGGG	-	Transfac
18	M00650_MTF-1	-2	0.00185651	7.46872	0.379612	14	TGGGGGCGGGTGGAACAACGGGCCGGTGAG	GGGCCGTGTGCAGA	-	Transfac
18	MA0077.1_SOX9	-12	0.00186492	7.50257	0.379612	9	TGGGGGCGGGTGGAACAACGGGCCGGTGAG	GAACAATGG	-	JASPAR_CORE_2014
18	MA0516.1_SP2	-1	0.0019835	7.97964	0.379612	15	TGGGGGCGGGTGGAACAACGGGCCGGTGAG	GGGAGGGGGCGGGGC	-	JASPAR_CORE_2014
18	M01925_RPN4	-1	0.00199096	8.00964	0.379612	7	TGGGGGCGGGTGGAACAACGGGCCGGTGAG	GGTGGCG	+	Transfac
18	MA0373.1_RPN4	-1	0.00199096	8.00964	0.379612	7	TGGGGGCGGGTGGAACAACGGGCCGGTGAG	GGTGGCG	+	JASPAR_CORE_2014
18	M01284_SOX9	-12	0.00218869	8.80512	0.393124	11	TGGGGGCGGGTGGAACAACGGGCCGGTGAG	AAACAAAGGGC	+	Transfac
18	MA0344.1_NHP10	-21	0.0022091	8.88722	0.393124	8	TGGGGGCGGGTGGAACAACGGGCCGGTGAG	GCCGGGGA	+	JASPAR_CORE_2014
18	MA0567.1_ERF1	0	0.0022091	8.88722	0.393124	8	TGGGGGCGGGTGGAACAACGGGCCGGTGAG	TGGCGGCG	-	JASPAR_CORE_2014
18	M00982_KROX	4	0.00233186	9.38109	0.405949	10	TGGGGGCGGGTGGAACAACGGGCCGGTGAG	GGGGCGGGGGCGGG	-	Transfac
19	M00805_LEF1	-6	0.000302841	1.21833	1	6	TGCCAATCAAAGTTGTTTTTCAAGCCTCTT	TCAAAG	+	Transfac
19	M01216_FOXO1	-11	0.000543584	2.18684	1	9	TGCCAATCAAAGTTGTTTTTCAAGCCTCTT	TTTGTTTTT	-	Transfac
19	M00006_MEF-2	-8	0.000719703	2.89537	1	16	TGCCAATCAAAGTTGTTTTTCAAGCCTCTT	AGAGTTATTTTTAGAG	-	Transfac
19	MA0161.1_NFIC	0	0.000900648	3.62331	1	6	TGCCAATCAAAGTTGTTTTTCAAGCCTCTT	TGCCAA	-	JASPAR_CORE_2014
19	M02434_HAP4	-1	0.00133203	5.35878	1	15	TGCCAATCAAAGTTGTTTTTCAAGCCTCTT	ACCAATCAGAGGCGA	+	Transfac
19	MA0315.1_HAP4	-1	0.00133203	5.35878	1	15	TGCCAATCAAAGTTGTTTTTCAAGCCTCTT	ACCAATCAGAGGCGA	+	JASPAR_CORE_2014
19	UP00077_2_Srf_secondary	-8	0.00161156	6.48329	1	17	TGCCAATCAAAGTTGTTTTTCAAGCCTCTT	AAATTTTTTTTTTTAAC	-	uniprobe_mouse
19	M02916_Srf	-8	0.00170756	6.86952	1	17	TGCCAATCAAAGTTGTTTTTCAAGCCTCTT	TAATTTTTTTTTTTAAC	-	Transfac
19	M02353_onecut	-3	0.00184872	7.43741	1	7	TGCCAATCAAAGTTGTTTTTCAAGCCTCTT	AAATCAA	-	Transfac
19	MA0235.1_onecut	-3	0.00184872	7.43741	1	7	TGCCAATCAAAGTTGTTTTTCAAGCCTCTT	AAATCAA	-	JASPAR_CORE_2014
19	M02050_CTF/NF1	0	0.002197	8.83852	1	6	TGCCAATCAAAGTTGTTTTTCAAGCCTCTT	TGCCAA	-	Transfac
20	KLF16_DBD	0	1.2384e-06	0.00498208	0.00989849	11	GGGGGCGTAGCCGGAGCTGTCCGATTGGCG	GGGGGCGTGGC	-	Jolma et al
20	M03567_Sp2	1	9.48208e-06	0.0381464	0.0321552	14	GGGGGCGTAGCCGGAGCTGTCCGATTGGCG	GGGGGGCGGGGCCAA	-	Transfac
20	KLF14_DBD	2	1.38004e-05	0.0555189	0.0321552	12	GGGGGCGTAGCCGGAGCTGTCCGATTGGCG	AAGGGGGCGTGGCC	-	Jolma et al
20	SP3_DBD	0	1.60917e-05	0.0647371	0.0321552	11	GGGGGCGTAGCCGGAGCTGTCCGATTGGCG	GGGGGCGTGGC	-	Jolma et al
20	SP1_DBD	0	3.29489e-05	0.132553	0.0447077	11	GGGGGCGTAGCCGGAGCTGTCCGATTGGCG	GGGGGCGGGGT	-	Jolma et al
20	SP8_DBD	1	3.35603e-05	0.135013	0.0447077	11	GGGGGCGTAGCCGGAGCTGTCCGATTGGCG	AGTGGGCGTGGC	-	Jolma et al
20	M00255_GC_box	1	0.000100953	0.406133	0.115273	13	GGGGGCGTAGCCGGAGCTGTCCGATTGGCG	AGGGGGCGGGGCTG	+	Transfac
20	M00196_Sp1	1	0.000128333	0.516285	0.115341	12	GGGGGCGTAGCCGGAGCTGTCCGATTGGCG	GGGGGGCGGGGCC	+	Transfac
20	MA0079.3_SP1	0	0.000140466	0.565095	0.115341	11	GGGGGCGTAGCCGGAGCTGTCCGATTGGCG	GGGGGCGGGGC	-	JASPAR_CORE_2014
20	M03139_btd	1	0.000158734	0.638585	0.115341	9	GGGGGCGTAGCCGGAGCTGTCCGATTGGCG	AGGGGGCGGA	+	Transfac
20	MA0443.1_btd	1	0.000158734	0.638585	0.115341	9	GGGGGCGTAGCCGGAGCTGTCCGATTGGCG	AGGGGGCGGA	+	JASPAR_CORE_2014
20	M00932_Sp1	1	0.000173983	0.699932	0.115886	12	GGGGGCGTAGCCGGAGCTGTCCGATTGGCG	AGGGGGCGGGGCC	+	Transfac
20	M00982_KROX	-1	0.000229264	0.922329	0.140961	14	GGGGGCGTAGCCGGAGCTGTCCGATTGGCG	GGGGCGGGGGCGGG	-	Transfac
20	M00931_Sp1	-1	0.000258187	1.03869	0.145386	10	GGGGGCGTAGCCGGAGCTGTCCGATTGGCG	GGGGCGGGGC	+	Transfac
20	SP4_full	3	0.000274703	1.10513	0.145386	14	GGGGGCGTAGCCGGAGCTGTCCGATTGGCG	AAAGGGGGCGTGGCTTA	-	Jolma et al
20	M01273_SP4	0	0.000291027	1.1708	0.145386	11	GGGGGCGTAGCCGGAGCTGTCCGATTGGCG	GGGGGCGGGGC	-	Transfac
20	M03807_SP2	3	0.000319736	1.2863	0.150332	12	GGGGGCGTAGCCGGAGCTGTCCGATTGGCG	GGGGGGGGCGGGGCC	+	Transfac
20	M00391_UAY	-9	0.000375505	1.51066	0.163823	16	GGGGGCGTAGCCGGAGCTGTCCGATTGGCG	ATCGCAGCACGCCGAC	+	Transfac
20	M00933_Sp1	0	0.000389422	1.56664	0.163823	10	GGGGGCGTAGCCGGAGCTGTCCGATTGGCG	GGGGGCGGGG	-	Transfac
20	M01655_p53	-2	0.00042822	1.72273	0.171137	20	GGGGGCGTAGCCGGAGCTGTCCGATTGGCG	GGACATGTCCGGACATGTCC	-	Transfac
20	M01925_RPN4	0	0.000499145	2.00806	0.181348	7	GGGGGCGTAGCCGGAGCTGTCCGATTGGCG	GGTGGCG	+	Transfac
20	MA0373.1_RPN4	0	0.000499145	2.00806	0.181348	7	GGGGGCGTAGCCGGAGCTGTCCGATTGGCG	GGTGGCG	+	JASPAR_CORE_2014
20	M01656_p63	-2	0.000613115	2.46656	0.207361	20	GGGGGCGTAGCCGGAGCTGTCCGATTGGCG	GGACATGTCCGGACATGTCC	+	Transfac
20	MA0039.2_Klf4	-1	0.000648574	2.60921	0.207361	10	GGGGGCGTAGCCGGAGCTGTCCGATTGGCG	TGGGTGGGGC	+	JASPAR_CORE_2014
20	M01652_p53	-2	0.000731677	2.94354	0.216602	20	GGGGGCGTAGCCGGAGCTGTCCGATTGGCG	GGGCATGCCCGGGCATGTCT	+	Transfac
20	M00358_bZIP911	0	0.00080849	3.25256	0.230794	12	GGGGGCGTAGCCGGAGCTGTCCGATTGGCG	GGTGACGTGGCC	+	Transfac
20	MA0599.1_KLF5	-1	0.00085365	3.43423	0.235283	10	GGGGGCGTAGCCGGAGCTGTCCGATTGGCG	GGGGCGGGGC	-	JASPAR_CORE_2014
20	M01057_ERF2	0	0.000905885	3.64438	0.241357	7	GGGGGCGTAGCCGGAGCTGTCCGATTGGCG	GGCGGCG	-	Transfac
20	M02281_SP1	0	0.000951228	3.82679	0.245262	10	GGGGGCGTAGCCGGAGCTGTCCGATTGGCG	GGGGGCGGGG	-	Transfac
20	M03805_YB-1	-18	0.001242	4.99656	0.302724	10	GGGGGCGTAGCCGGAGCTGTCCGATTGGCG	TTCTGATTGG	-	Transfac
20	M01113_CACD	-2	0.00144899	5.82929	0.302724	8	GGGGGCGTAGCCGGAGCTGTCCGATTGGCG	GGGTGTGG	-	Transfac
20	MA0285.1_CRZ1	-1	0.00145602	5.85758	0.302724	9	GGGGGCGTAGCCGGAGCTGTCCGATTGGCG	GTGGCTTAG	-	JASPAR_CORE_2014
20	M01651_P53	-2	0.00145825	5.86655	0.302724	20	GGGGGCGTAGCCGGAGCTGTCCGATTGGCG	GGACATGTCCGGACATGTCC	+	Transfac
20	M02434_HAP4	-14	0.00152027	6.11606	0.302724	15	GGGGGCGTAGCCGGAGCTGTCCGATTGGCG	TCGCCTCTGATTGGT	-	Transfac
20	MA0315.1_HAP4	-14	0.00152027	6.11606	0.302724	15	GGGGGCGTAGCCGGAGCTGTCCGATTGGCG	TCGCCTCTGATTGGT	-	JASPAR_CORE_2014
20	MA0472.1_EGR2	-2	0.00152027	6.11606	0.302724	15	GGGGGCGTAGCCGGAGCTGTCCGATTGGCG	GTGCGTGGGCGGGGG	-	JASPAR_CORE_2014
20	EGR2_full	-1	0.00164696	6.62572	0.302724	15	GGGGGCGTAGCCGGAGCTGTCCGATTGGCG	AGTGCGTGGGCGTAG	-	Jolma et al
20	M02036_WT1	3	0.00169896	6.83492	0.302724	7	GGGGGCGTAGCCGGAGCTGTCCGATTGGCG	GGCGGGGGCG	-	Transfac
20	MA0097.1_bZIP911	0	0.0017047	6.85799	0.302724	12	GGGGGCGTAGCCGGAGCTGTCCGATTGGCG	GATGACGTGGCC	+	JASPAR_CORE_2014
20	M01588_GKLF_(KLF4)	1	0.00178379	7.17618	0.302724	11	GGGGGCGTAGCCGGAGCTGTCCGATTGGCG	GCTGGGCGTGGC	-	Transfac
20	M02773_Klf7	2	0.00179178	7.20832	0.302724	14	GGGGGCGTAGCCGGAGCTGTCCGATTGGCG	ATAGGGGCGGGGTCGA	-	Transfac
20	UP00093_1_Klf7_primary	2	0.00186141	7.48847	0.302724	14	GGGGGCGTAGCCGGAGCTGTCCGATTGGCG	ATAGGGGCGGGGTCGA	-	uniprobe_mouse
20	M00246_Egr-2	-2	0.00186628	7.50803	0.302724	12	GGGGGCGTAGCCGGAGCTGTCCGATTGGCG	TTGCGTGGGCGT	+	Transfac
20	MA0162.2_EGR1	-3	0.00197784	7.95685	0.302724	14	GGGGGCGTAGCCGGAGCTGTCCGATTGGCG	GGCGGGGGCGGGGG	-	JASPAR_CORE_2014
20	UP00002_1_Sp4_primary	5	0.00198455	7.98384	0.302724	12	GGGGGCGTAGCCGGAGCTGTCCGATTGGCG	GAGAAGGGGGCGGGACC	-	uniprobe_mouse
20	MA0535.1_Mad	-1	0.00200813	8.07872	0.302724	15	GGGGGCGTAGCCGGAGCTGTCCGATTGGCG	CAGGCGCCGCCGCCG	+	JASPAR_CORE_2014
20	MA0493.1_Klf1	-1	0.00201765	8.117	0.302724	11	GGGGGCGTAGCCGGAGCTGTCCGATTGGCG	TGGGTGTGGCC	-	JASPAR_CORE_2014
20	M01639_ECM22	-10	0.00204561	8.2295	0.302724	6	GGGGGCGTAGCCGGAGCTGTCCGATTGGCG	CCGGAG	-	Transfac
20	M02810_Sp4	5	0.00205829	8.2805	0.302724	12	GGGGGCGTAGCCGGAGCTGTCCGATTGGCG	GAGAAGGGGGCGGGACC	-	Transfac
20	M01873_Egr-1	2	0.00208489	8.3875	0.302724	8	GGGGGCGTAGCCGGAGCTGTCCGATTGGCG	GCGGGGGCGG	+	Transfac
20	M00970_AtMYB-84	-1	0.00212093	8.53252	0.302724	13	GGGGGCGTAGCCGGAGCTGTCCGATTGGCG	GGGGGGTAGGTGG	+	Transfac
20	MA0576.1_AtMYB84	-1	0.00212093	8.53252	0.302724	13	GGGGGCGTAGCCGGAGCTGTCCGATTGGCG	GGGGGGTAGGTGG	+	JASPAR_CORE_2014
20	M00034_p53	-2	0.00232483	9.35279	0.326005	20	GGGGGCGTAGCCGGAGCTGTCCGATTGGCG	GGACATGCCCGGGCATGTCC	+	Transfac
